# Supplementary material for: Composition, Stratigraphy, and Geological History of the Noachian Basement Surrounding the Isidis Impact Basin
Source: J Geophys Res Planets. Author manuscript; Available in PMC 2021 Aug 20. (PMC8378244; doi:10.1029/2019je006190)
Supplement: Suplpement 1 [file NIHMS1730637-supplement-Suplpement_1.txt]

HiRISE image ID	Line type	Strike	Dip	Rake Error Min	Rake Error Max
ESP_016153_2005	Stratified Basement Layer	63.25008552	21.07655503	0.835945273	8.11168866
ESP_016153_2005	Stratified Basement Layer	40.72032438	6.308908638	2.312699222	16.02752111
ESP_016153_2005	Stratified Basement Layer	40.08281028	15.29064753	1.020983832	1.933447376
ESP_016153_2005	Stratified Basement Layer	55.15595775	16.24712061	0.403263561	7.360468392
ESP_016153_2005	Stratified Basement Layer	51.26174285	10.87791123	0.472232322	33.14047186
ESP_016153_2005	Stratified Basement Layer	34.31510948	20.39451252	0.689609597	2.884102488
ESP_016153_2005	Stratified Basement Layer	48.36627699	9.656633338	1.115162988	19.66972918
ESP_019476_2005	Stratified Basement Layer	336.2895888	7.238071195	0.487644849	7.082926869
ESP_019476_2005	Stratified Basement Layer	14.43427843	10.42617746	0.724428043	2.467963276
ESP_019476_2005	Stratified Basement Layer	14.33124489	10.74735935	0.273562878	1.202470737
ESP_019476_2005	Stratified Basement Layer	14.16945975	11.27140889	0.323376401	1.433474174
ESP_019476_2005	Stratified Basement Layer	9.736305152	14.29040679	0.705006469	12.884416
ESP_019476_2005	Stratified Basement Layer	349.333475	8.52938767	0.564041002	27.87639847
ESP_019476_2005	Stratified Basement Layer	0.077409678	6.095693672	0.370738121	9.435651351
ESP_019476_2005	Stratified Basement Layer	346.5912596	12.39033426	0.222812764	9.232001646
ESP_019476_2005	Stratified Basement Layer	345.4081859	14.37598024	0.498432938	35.10984048
ESP_019476_2005	Stratified Basement Layer	30.71041668	7.268684126	0.8162209	6.572520883
ESP_019476_2005	Stratified Basement Layer	47.98030929	5.661570447	1.093525841	4.934986453
ESP_019476_2005	Stratified Basement Layer	32.57197984	8.550839176	0.951504862	7.552054239
ESP_019476_2005	Stratified Basement Layer	28.93686769	6.73341384	1.352329765	2.19881228
ESP_019476_2005	Stratified Basement Layer	57.74152071	3.709485419	1.335527864	6.074077521
ESP_019476_2005	Stratified Basement Layer	31.40617858	9.337278418	0.805460589	3.649213755
ESP_019476_2005	Stratified Basement Layer	41.49437318	8.139657106	0.545910791	5.154445787
ESP_019476_2005	Stratified Basement Layer	182.3458509	9.238048977	0.667196994	9.465344357
ESP_019476_2005	Stratified Basement Layer	144.9446327	6.800112567	3.18863328	56.78497773
ESP_019476_2005	Stratified Basement Layer	146.4845414	9.787326608	1.912151479	28.11427559
ESP_019476_2005	Stratified Basement Layer	177.0763019	14.45403148	0.611501316	27.89242959
ESP_019476_2005	Stratified Basement Layer	358.2559904	13.58952184	0.738609914	7.598621756
ESP_019476_2005	Stratified Basement Layer	47.85075716	4.57370969	0.354877411	8.183198415
ESP_019476_2005	Stratified Basement Layer	29.2786217	7.314514036	0.269539114	7.437861105
ESP_019476_2005	Stratified Basement Layer	358.2144797	13.46737636	0.788016003	9.172404369
ESP_019476_2005	Stratified Basement Layer	344.9785536	8.172279944	3.684620905	7.550343867
ESP_019476_2005	Stratified Basement Layer	328.0874806	7.10200926	0.479130244	11.36194701
ESP_019476_2005	Stratified Basement Layer	337.7514459	11.78126202	0.47836308	7.887518539
ESP_019476_2005	Stratified Basement Layer	345.4472685	21.01828895	0.425415198	13.83808733
ESP_019476_2005	Stratified Basement Layer	343.8150024	26.08124396	0.499122032	34.11941982
ESP_019476_2005	Stratified Basement Layer	346.3212445	17.8348102	0.239635901	4.554468988
ESP_019476_2005	Stratified Basement Layer	48.80485168	6.127428391	0.994928844	8.175822577
ESP_019476_2005	Stratified Basement Layer	116.4161326	9.114647421	0.564431115	9.261204454
ESP_019476_2005	Stratified Basement Layer	77.17665115	6.321132806	0.939104559	19.45896768
ESP_019476_2005	Stratified Basement Layer	12.41861046	7.598538626	0.365304236	5.135010282
ESP_019476_2005	Stratified Basement Layer	346.9491679	21.68374295	0.224039989	13.59242969
ESP_019476_2005	Stratified Basement Layer	349.2265774	12.44382651	0.167167105	7.180661435
ESP_019476_2005	Stratified Basement Layer	301.0629852	3.257595528	0.682958565	9.757565558
ESP_019476_2005	Stratified Basement Layer	329.6350523	5.29882582	0.50021825	6.733704922
ESP_019476_2005	Stratified Basement Layer	308.7471417	4.891683594	0.382810125	4.737001426
ESP_019476_2005	Stratified Basement Layer	311.7964638	5.746494602	0.459117058	4.453715672
ESP_019476_2005	Stratified Basement Layer	325.5391257	9.76433	0.293608609	10.2199905
ESP_019476_2005	Stratified Basement Layer	347.0319373	19.56677035	0.186915083	3.785982088
ESP_019476_2005	Stratified Basement Layer	346.595066	19.78148911	0.226718391	3.500149546
ESP_019476_2005	Stratified Basement Layer	346.7715025	10.83872669	0.183431376	2.676173826
ESP_019476_2005	Stratified Basement Layer	345.3383853	11.64274853	0.128382636	2.615007218
ESP_019476_2005	Stratified Basement Layer	334.4987788	13.09798124	0.411362826	5.069239034
ESP_019476_2005	Stratified Basement Layer	351.5403016	15.16359049	0.253141104	3.379124799
ESP_019476_2005	Stratified Basement Layer	28.42871131	9.786649603	0.9439106	13.75610372
ESP_019476_2005	Stratified Basement Layer	18.18833035	5.994087881	1.765203036	23.7111386
ESP_019476_2005	Stratified Basement Layer	352.4147189	11.43948837	0.601473054	4.465801877
ESP_019476_2005	Stratified Basement Layer	354.5910279	9.469094918	0.177438148	1.198791943
ESP_019476_2005	Stratified Basement Layer	352.4113814	9.277635222	0.211242673	0.731542144
ESP_019476_2005	Stratified Basement Layer	304.2074817	9.682617909	1.826477587	21.03140106
ESP_019476_2005	Stratified Basement Layer	337.2116526	15.48659315	0.620587154	3.683884552
ESP_019476_2005	Stratified Basement Layer	358.2923267	9.172793768	0.232091872	3.539109321
ESP_019476_2005	Stratified Basement Layer	349.5396342	10.66104431	0.230203905	2.629376992
ESP_019476_2005	Stratified Basement Layer	8.644650821	10.12352538	0.277094287	2.58508132
ESP_019476_2005	Stratified Basement Layer	13.45610822	9.876499832	0.19035944	3.732503393
ESP_019476_2005	Stratified Basement Layer	162.0224676	1.903300963	0.548420345	17.86097281
ESP_019476_2005	Stratified Basement Layer	5.508929591	13.18130195	0.949087157	18.20335826
ESP_019476_2005	Stratified Basement Layer	16.35069963	11.28551897	0.21696208	2.330323855
ESP_019476_2005	Stratified Basement Layer	318.3326446	8.796549249	0.816595496	16.64779608
ESP_019476_2005	Stratified Basement Layer	344.6141212	15.19772926	0.232564183	3.139105871
ESP_019476_2005	Stratified Basement Layer	343.674285	14.74767107	0.137109635	3.640174517
ESP_019476_2005	Stratified Basement Layer	343.5274488	17.19828331	0.243356557	4.077404394
ESP_019476_2005	Stratified Basement Layer	344.2428926	16.29890957	0.492140376	10.21055689
ESP_019476_2005	Stratified Basement Layer	33.87178334	9.879779136	0.355793241	1.588565401
ESP_019476_2005	Stratified Basement Layer	21.14593391	8.656837373	0.230657091	2.67787191
ESP_019476_2005	Stratified Basement Layer	168.0152081	4.618235902	1.938872645	17.03918694
ESP_019476_2005	Stratified Basement Megabreccia Contact	298.9057449	6.530580646	0.169658469	2.623320745
ESP_019476_2005	Stratified Basement Megabreccia Contact	339.0944058	11.45698593	0.772888159	2.768979953
ESP_019476_2005	Stratified Basement Megabreccia Contact	344.9820322	13.5903219	0.33112504	1.670484199
ESP_019476_2005	Stratified Basement Megabreccia Contact	349.1724735	14.23333289	0.131479085	0.90878889
ESP_019476_2005	Stratified Basement Megabreccia Contact	12.27924058	12.20449725	0.455166634	1.991107405
ESP_019476_2005	Stratified Basement Megabreccia Contact	42.45756208	7.742584802	1.573246145	2.46498559
ESP_019476_2005	Stratified Basement Megabreccia Contact	124.9759878	6.78619709	1.216102187	7.371151346
