# Supplementary material for: Composition, Stratigraphy, and Geological History of the Noachian Basement Surrounding the Isidis Impact Basin
Source: J Geophys Res Planets. Author manuscript; Available in PMC 2021 Aug 20. (PMC8378244; doi:10.1029/2019je006190)
Supplement: Supplement 3 [file NIHMS1730637-supplement-Supplement_3.txt]

Map projection in ArcGIS: SimpleCylindrical_Mars
Outcrop ID	Texture	HiRISE_Colors_present_if_assessed	MOLA_elevation (m)	Longitude	Latitute	Distance_To_Crater_Center (m)
1	MDP		-2422	76.71290939	17.61820673	756759.2478
2	PDP	White/yellow	-2076	76.41449369	17.1925772	763501.0194
3	MDP		-2094	76.31780826	17.19403544	768875.6356
4	Sc		-2086	76.31620555	17.20533031	769205.8345
5	MDP		-2109	76.35449339	17.1850898	766656.4619
6	Sc		-2102	76.44481017	17.14249785	760752.8729
7	LDP	Purple, blue, and white/yellow	-2418	76.64061041	17.49201356	757750.3898
8	LDP		-2133	76.52901136	17.42966718	762431.0159
9	Sc		-2533	76.71837546	17.5275188	754331.4907
10	MDP	White/yellow	-2029	77.08200448	18.09701559	748839.4706
11	Sc	White/yellow	-2315	77.21364581	17.50872705	726979.7867
12	MDP	White/yellow	-2081	77.20252808	17.81281127	735090.6313
13	Sc		-2037	77.23141899	17.98945705	738080.5258
14	MDP	Blue and white/yellow	-1928	76.28537452	17.28692816	772665.5318
15	Sc		-2107	77.26340566	17.80652697	731669.1329
16	MDP	White/yellow	-2349	76.94326062	17.65375942	745118.7272
17	MDP	Blue	-2050	77.12325311	17.77579084	738415.0779
18	Sc	Blue	-2041	77.11661453	17.77543866	738762.6537
19	Sc	Blue and white/yellow	-2027	77.12039354	17.7671573	738352.7178
20	Sc	Blue	-2051	77.14029242	17.76841205	737314.6184
21	Sc	Blue and white/yellow	-2003	77.1373485	17.75518339	737142.5208
22	PDP	White/yellow	-2016	77.18886289	17.71687657	733417.4065
23	MDP	White/yellow	-1990	77.11627711	17.90855406	742141.8588
24	Sc		-2012	77.17454818	17.91385776	739161.577
25	Sc		-2066	77.18869418	17.86665591	737198.8271
26	MDP	White/yellow	-2095	77.20806164	17.86122358	736023.6564
27	MDP		-2057	77.17664857	17.84907463	737396.6294
28	MDP	Blue and white/yellow	-2029	77.1206466	17.86953868	740915.7763
29	Sc	Blue and white/yellow	-2047	77.21162977	17.90636932	736988.0125
30	Sc		-2040	77.19647153	17.9077759	737834.0522
31	Sc		-2063	77.20910762	17.79861044	734379.1468
32	Si		-1998	77.21077781	17.98040175	738944.7511
33	PDP	Blue and white/yellow	-2322	76.61584436	17.45808782	758324.8868
34	MDP	White/yellow	-1964	76.91752452	18.08905266	757394.4285
35	MDP	White/yellow	-1975	76.91275857	18.08760812	757611.4852
36	MDP		-1948	76.93249718	18.0806743	756379.3083
37	MDP	White/yellow	-2025	77.07466577	18.07927615	748766.5332
38	MDP		-2098	77.17285269	18.08567221	743712.8428
39	Sc		-2120	77.31406808	17.92574099	732021.521
40	Si		-1995	77.09354397	18.21384453	751310.7534
41	Si		-2006	77.21468335	17.98552198	738869.674
42	Si	White/yellow	-2034	77.05964249	18.26556769	754485.3937
43	Si		-1730	77.41282861	16.74278577	698692.8822
44	PDP		-1196	77.64792048	21.0150018	813055.8719
45	PDP	Purple and white/yellow	-879	77.63510726	21.22878188	821554.0291
46	LDP		-1081	77.68339093	21.16347577	816896.2359
47	Si		-1240	77.71256021	21.12070246	813959.9651
48	PDP		-1328	77.70976812	21.07429143	812369.2198
49	Sc		-1238	77.69692116	21.040139	811703.6375
50	PDP	Purple and white/yellow	-1102	77.69902998	21.00555215	810331.5673
51	PDP		-1149	77.64567669	20.95882901	811103.1635
52	Sc		-1229	77.56671383	20.71000446	805823.1649
53	Sc	Blue and white/yellow	-1198	77.58965785	20.72323523	805211.4443
54	Si		-1214	77.56586186	20.7320691	806651.8747
55	MDP		-1359	77.53327629	20.87241145	813230.2814
56	PDP	Purple and white/yellow	-1138	77.5666126	20.86533634	811407.4192
57	Sc		-1304	77.54770066	20.8833921	812948.7354
58	Sc		-1257	77.58085139	20.9442992	813602.4004
59	MDP		-1208	77.58725379	20.93790524	813070.5557
60	Si		-1187	77.58291804	20.88423985	811325.7134
61	MDP		-993	77.09756761	20.8857329	834337.5768
62	MDP		-1382	76.36393249	19.33304889	820715.4152
63	MDP		-1054	76.41899814	19.10825651	811379.5374
64	LDP	Beige and white/yellow	-1569	76.53725265	19.32634282	811589.3952
65	MDP		-1524	76.51641745	19.37688505	814152.6158
66	LDP		-1580	76.57570919	19.17858585	805284.0827
67	LDP	White/yellow	-1559	76.54459136	19.10056352	804640.411
68	LDP		-1225	76.22578754	19.22895936	824862.1515
69	Si		-1011	76.23563997	19.01333827	818262.0937
70	MDP	White/yellow	-2185	76.40480153	17.13666484	762841.3568
71	Si	White/yellow	-337	75.15602249	18.34207167	858503.4545
72	Si		-2007	77.21502076	17.97585723	738600.8213
73	LDP	White/yellow	-1526	76.48689389	19.22185895	811130.1896
74	SC	White/yellow	-1528	76.47700772	19.24025634	812175.4123
75	MDP		-724	74.46184771	17.81966495	884874.5851
76	PDP	Blue, purple, and white/yellow	-685	77.62722869	21.31064228	824973.2079
77	PDP	Blue, purple and white/yellow	-911	77.61422989	21.40721384	829195.3327
78	LDP	Purple and white/yellow	-929	77.19000166	22.09528778	874662.2684
79	LDP		-1138	77.20943659	22.12782064	875039.6708
80	PDP	Purple and white/yellow	-1094	77.1707523	22.18368132	878936.1699
81	LCP	Purple and white/yellow	-749	77.0739572	22.19378259	883684.4969
82	Si		-705	77.08612091	22.2982264	887167.77
83	Sc	White/yellow	-726	77.07748316	22.16136362	882279.6348
84	Sc		-131	73.19378557	23.07367742	1098013.637
85	Si	White/yellow	339	69.58931336	24.58038903	1325367.549
86	Sc		-235	76.01032461	23.93053966	999154.3759
87	PDP		-211	76.0302741	23.97592791	1000108.575
88	MDP		-494	76.89863788	22.57400807	906275.1399
89	MDP		-409	76.92257726	22.54470172	904063.6886
90	Sc		-399	76.86078024	22.46589912	903774.1945
91	LDP		-450	76.88565594	22.61158734	908320.2137
92	MDP		-439	76.84165741	22.54520783	907703.8885
93	Sc		39	74.79967314	22.21918972	991007.2517
94	MDP	Purple and white/yellow	-47	74.76718879	22.207142	992163.0545
95	MDP		274	74.58223635	22.05434704	995957.6139
96	MDP		-173	72.89713285	21.52204361	1063520.945
97	MDP	Purple, blue, and white/yellow	-282	72.8599163	21.43970873	1062994.405
98	CTX res	Only CTX	-407	76.85422601	22.63986036	910825.5505
99	CTX res	Only CTX	-435	76.88225652	22.62041699	908816.4678
100	MDP		-137	73.7287187	20.19855942	982471.6822
101	Si		-151	72.69395172	20.19479306	1037121.364
102	Sc	Blue and white/yellow	274	73.72779082	20.2926025	985114.8305
103	PDP	Blue and white/yellow	-366	74.22635937	21.10876229	983245.1282
104	MDP		-399	76.83003356	22.55963009	908784.4425
105	CTX_res	Only CTX	-1466	76.42174805	19.37454003	818950.8829
106	CTX_res	Only CTX	-1401	76.49311915	19.44505283	817370.8893
107	MDP		-1509	76.47828988	19.36082423	815638.0148
108	Sc		-1280	76.9145806	20.04946545	814919.7408
109	Sc		-1255	76.9515694	20.07689705	813979.9001
110	PDP		-1156	77.66438619	20.97666335	810883.3732
111	PDP		-338	73.72076421	20.06456042	979237.3754
112	PDP	Purple and white/yellow	-692	77.65046795	21.27473741	822561.5525
113	PDP	Purple, blue, and white/yellow	-697	77.63731731	21.28226803	823447.7845
114	PDP		-949	77.61075454	21.24997347	823466.3005
115	PDP	Blue and white/yellow	-667	77.62691658	21.29331827	824339.6122
116	PDP	Purple and white/yellow	-1273	77.18697338	22.13968489	876508.3349
117	MDP		-65	73.73453063	20.2396288	983297.067
118	PDP	Blue and white/yellow	63	73.73319785	20.26366941	984030.7818
119	MDP		-1387	76.48281964	19.13942496	808959.7412
120	Sc		-1450	76.49539668	19.15985315	808896.1405
121	LDP	White/yellow	-184	73.68479608	20.03421864	980316.094
122	Sc		86	71.62606774	21.61670246	1131990.098
123	Sc	White/yellow	144	71.59568378	21.60610562	1133275.603
124	LDP	Purple, blue, white/yellow	-668	74.61568232	21.54792944	977577.9401
125	MDP		-327	74.18527101	21.12147008	985719.0097
126	Sc		-528	74.19144565	21.14314037	986070.8376
127	Sc		-2039	77.18380171	17.80351978	735860.4101
128	Sc		-2071	77.18496578	17.81599981	736112.7612
129	Sc		-2088	77.19409278	17.82716394	735906.4053
130	Sc	White/yellow	-2108	77.21174787	17.84192993	735335.4194
131	MDP		-2030	77.17955032	17.88496895	738154.918
132	MDP		-2042	77.18579244	17.89017354	737953.9028
133	PDP		-2045	77.15352741	17.80182218	737441.6709
134	MDP		-2059	76.56514819	17.69670355	766647.4571
135	Si		-2074	77.2178719	17.68576718	731082.9868
136	MDP	White/yellow	-2341	77.24185346	17.66088199	729174.6181
137	Sc	White/yellow	-2032	77.08479656	17.76427665	740195.4411
138	Sc		-1987	77.17655578	17.95271919	740053.6072
139	MDP		-2023	77.13114012	17.86969895	740357.8447
140	PDP	Blue and white/yellow	-2017	77.10488102	18.1912105	750108.1366
141	MDP		-1973	76.95992035	18.10347492	755507.4226
142	MDP		-1986	77.02991649	18.14447471	752852.6399
143	MDP		-1973	76.95765125	18.21180107	758462.2394
144	MDP		-1787	77.29852182	18.27767868	742207.2328
145	MDP	Kaolinite in CRISM	-1874	77.3241314	18.1773281	738138.5941
146	MDP	White/yellow	-2024	77.13566987	18.18954031	748432.4338
147	PDP	Blue and white/yellow	-2043	77.1254969	18.11848765	747091.45
148	MDP	Blue	-2020	77.10978193	18.20847967	750307.9716
149	MDP		-1964	76.95733914	18.07700283	754958.8999
150	MDP		-1965	76.93526396	18.22725033	760057.8324
151	MDP		-1959	76.93108848	18.16163633	758557.4426
152	MDP		-1944	76.94412946	18.16715091	758007.9044
153	MDP		-1955	76.93664735	18.16717411	758406.163
154	MDP	Blue	-2030	77.11931382	18.15511162	748385.939
155	Si	Blue	-2019	77.12339651	18.1592407	748278.7487
156	MDP		-1959	76.95355169	18.13265685	756605.8103
157	Si	Blue	-2021	77.11820036	18.17383167	748941.1356
158	MDP		-1970	76.92396065	18.1225619	757918.9299
159	MDP		-1980	76.92153129	18.1267205	758156.5385
160	MDP		-1955	76.94245927	18.081153	755860.183
161	MDP		-1968	77.01577048	18.27368878	757023.6104
162	MDP		-2025	77.10542088	18.13145693	748499.3847
163	MDP		-1979	77.00590962	18.1660248	754694.0962
164	MDP		-1982	77.01002604	18.16255156	754384.4694
165	MDP	Blue and white/yellow	-1979	76.90893738	18.10614891	758294.5766
166	Si		-1944	76.95632691	18.14524654	756786.1973
167	Sc	Blue and white/yellow	-1970	76.89830046	18.21568764	761716.5862
168	MDP		-1949	76.94838929	18.15739126	757526.1546
169	Sc	White/yellow	-2022	77.04034252	18.22892052	754529.541
170	Si	White/yellow	-2011	77.03380516	18.22986738	754901.4136
171	PDP	Blue and white/yellow	-2028	77.25176494	18.27810255	744680.9067
172	PDP	Blue and white/yellow	-2058	77.22724352	18.34013155	747662.2961
173	MDP		-1742	77.29160487	18.23255403	741345.8752
