# Supplementary material for: Composition, Stratigraphy, and Geological History of the Noachian Basement Surrounding the Isidis Impact Basin
Source: J Geophys Res Planets. Author manuscript; Available in PMC 2021 Aug 20. (PMC8378244; doi:10.1029/2019je006190)
Supplement: Supplement 2 [file NIHMS1730637-supplement-Supplement_2.txt]

Map projection in ArcGIS: SimpleCylindrical_Mars
Block size (m)	Distance_To_Crater_Center (m)	Longitude	Latitude	MOLA_elevation (m)
12.4191796	981133.313	73.74677869	20.18456314	-258
93.76043715	981077.5312	73.74763909	20.18486681	-258
22.12490451	981064.7091	73.74774031	20.18410131	-258
104.8907759	981217.0068	73.7446783	20.18534974	-258
17.04861002	981204.3985	73.74567366	20.18517259	-258
7.359367501	981203.1141	73.74564836	20.18488158	-258
8.690057065	981202.6483	73.7457074	20.18497436	-258
5.434193302	981197.8798	73.74574958	20.18486681	-258
10.72838296	981189.8394	73.74590142	20.18488579	-258
8.876153567	981188.296	73.74597733	20.18499124	-258
6.855025115	981179.8475	73.74610386	20.18488369	-258
17.99578407	981160.7323	73.74646658	20.18502709	-258
9.933073457	981195.7721	73.74594359	20.18517681	-258
13.56709705	981180.5787	73.74614604	20.18515783	-258
18.92661456	981126.6653	73.7466859	20.18425736	-258
7.485204129	981141.8544	73.74663529	20.18449144	-258
21.65170184	981033.4981	73.74769814	20.18288663	-258
49.88025652	981131.8867	73.74741977	20.186033	-258
9.3243968	981150.2885	73.74702331	20.18558592	-258
45.41619322	981076.3292	73.74828017	20.18592755	-258
36.63536489	981160.908	73.74695583	20.18635775	-258
32.98838951	981175.0293	73.74658468	20.18607517	-258
30.04550869	981236.7042	73.74558087	20.18606041	-258
11.59216629	981220.1929	73.74572427	20.18570613	-258
8.177589627	981225.1049	73.74571584	20.18582844	-258
5.97119105	981223.8538	73.74579176	20.1858896	-258
54.13982488	981159.8856	73.74640753	20.18552477	-258
25.98333099	981142.4146	73.74686304	20.18535395	-258
12.74287791	981143.4257	73.74691365	20.18513464	-258
4.724560949	981161.945	73.74628944	20.18455471	-258
5.681465054	981168.829	73.74619665	20.18463484	-258
7.930279141	981174.5237	73.74608699	20.18468967	-258
4.834925755	981146.8343	73.74674495	20.18487525	-258
3.521462516	981154.7131	73.74639066	20.18445559	-258
23.88217705	981032.9971	73.74842357	20.18420675	-258
21.56536047	981103.489	73.74676182	20.18357621	-258
20.70597275	981043.5263	73.75007689	20.18779597	-258
18.35899087	981004.8992	73.75043117	20.1870136	-258
51.5684489	981104.2572	73.74899717	20.18840753	-258
12.73124923	981027.2302	73.7501022	20.18706421	-258
28.56381804	980963.6051	73.75138436	20.18748387	-302
13.14261787	980988.5896	73.75093729	20.18731305	-258
26.99006611	981021.5675	73.75065893	20.18824094	-258
6.049801701	981032.2165	73.75026247	20.18745434	-258
5.476266083	981027.4373	73.75040587	20.18753237	-258
3.710347978	981029.9455	73.75034682	20.18748176	-258
10.27846196	980992.5165	73.75071797	20.18697775	-258
17.61181093	980989.8705	73.75076859	20.18710217	-258
4.942084524	981107.9529	73.74894656	20.18768421	-258
2.590776552	981112.8912	73.74891282	20.18774536	-258
3.003492901	981086.5354	73.74951173	20.18794148	-258
2.790543497	981098.9337	73.74920805	20.18781284	-258
7.386076662	981103.6272	73.7490984	20.18783393	-258
3.408096203	981076.0334	73.74959608	20.18771584	-258
2.733293998	981078.0794	73.74953703	20.18766101	-258
6.007656312	981086.7729	73.74939363	20.18776223	-258
3.454499447	981077.2183	73.74953703	20.18763359	-258
7.604220263	981081.5877	73.7495286	20.18783393	-258
5.128462886	981090.218	73.74917431	20.18746489	-258
6.89627854	981094.2941	73.74908996	20.18747965	-258
3.167667205	981094.3165	73.74934302	20.18790352	-258
2.023114838	981079.3246	73.74958764	20.18780019	-258
2.782215348	981083.3151	73.74940207	20.18762094	-258
2.390917743	981097.4686	73.74928397	20.18789298	-258
22.06660784	981032.1605	73.75159524	20.19028861	-259
17.52697258	981047.7087	73.7512747	20.19018106	-259
13.60493148	981064.536	73.75112287	20.19041303	-259
31.36942882	980995.0455	73.75237973	20.19054166	-259
13.47542607	980978.9322	73.75289428	20.19060493	-259
24.5017201	980990.5477	73.75201701	20.18962433	-259
34.80058305	980989.1336	73.75277619	20.19109418	-259
19.76516161	981010.4208	73.75248939	20.19113214	-259
7.746283369	981008.605	73.75275932	20.1914105	-259
5.948752638	981009.0524	73.75280993	20.19148431	-259
8.541918765	981045.6351	73.75200014	20.19130295	-259
2.946984116	981051.5976	73.75188205	20.19120594	-259
9.429508502	981045.3815	73.75240503	20.19203471	-259
13.27145118	981084.6638	73.75171334	20.19220131	-259
6.080590893	981085.2972	73.75178926	20.19230886	-259
6.318512387	981080.2734	73.75190735	20.19237002	-259
33.68855325	981095.1816	73.7513928	20.19243117	-259
12.61812633	981019.4867	73.75286054	20.19206424	-259
7.001237748	981000.2513	73.75306299	20.19165934	-259
8.201495617	981026.5481	73.75293646	20.19241852	-259
15.81439222	981042.5492	73.75275088	20.1926758	-259
13.51553098	981029.4664	73.7529702	20.1926041	-259
9.38224914	981033.5862	73.75298707	20.19276226	-259
15.6452088	981197.4452	73.74892969	20.19109418	-226
4.210154312	981193.8212	73.74913214	20.1911469	-226
10.65830716	981185.5351	73.74919118	20.19107309	-226
45.76467977	981174.795	73.74943581	20.19170152	-226
3.432460737	981205.7077	73.74880316	20.19091914	-226
9.503850526	981204.2256	73.74872724	20.19082636	-226
7.910205086	981206.6808	73.74876098	20.19094867	-226
6.135760162	981232.8333	73.74844888	20.19125445	-226
14.29148921	981125.7873	73.74957077	20.18969603	-226
17.45068447	981098.7219	73.75080233	20.19100772	-226
23.26124818	981123.4631	73.75072641	20.19194614	-226
16.50861997	981007.1052	73.75359441	20.19311232	-259
5.239499451	981006.7542	73.75376312	20.19319668	-259
4.327377137	981034.9952	73.75314734	20.19303008	-259
6.513887626	981035.1534	73.75315578	20.19308913	-259
12.74016093	981031.7405	73.75342571	20.19362266	-259
20.12528186	981019.7885	73.75356067	20.19351089	-259
8.678989887	981022.1303	73.75339196	20.19313341	-259
5.398068622	981025.7794	73.75340883	20.19322409	-259
34.03492329	981195.4908	73.74986601	20.19306804	-226
8.937269716	981208.5998	73.749672	20.19280654	-226
20.50981748	981199.5394	73.7514181	20.19594869	-259
6.48456647	981494.5204	73.74698957	20.19803643	-196
4.80195699	981498.2049	73.74701488	20.19817983	-196
6.808684547	981500.9314	73.74689678	20.19809337	-196
5.811411077	981494.9245	73.74683773	20.1977412	-196
6.825970964	981499.3807	73.74674495	20.1977412	-196
6.134420197	981493.2261	73.74693052	20.19784453	-196
5.157562977	981498.5358	73.7468293	20.19782766	-196
4.65392253	981498.5928	73.7468546	20.19788038	-196
30.41334619	981173.5965	73.75321482	20.19871758	-222
9.695901326	981185.8737	73.75306299	20.19844133	-222
9.673250412	981161.4227	73.75342571	20.19824099	-222
9.298157236	981163.2344	73.75348475	20.19842867	-222
5.858235698	981284.511	73.75051553	20.19711909	-196
14.98546148	981255.2148	73.75097947	20.19712964	-196
4.277671323	981309.2509	73.75030464	20.19759358	-196
7.37954672	981006.6261	73.75344258	20.19264627	-259
4.824232251	981014.8438	73.75335822	20.19269899	-259
3.351633519	981016.3499	73.75331605	20.19266103	-259
4.11870903	981020.2826	73.75307986	20.19235736	-259
4.409493364	981017.2297	73.75309673	20.19228566	-259
19.07517769	981543.161	73.74860915	20.2030702	-196
14.91853574	981520.6642	73.74865132	20.2023532	-196
16.31604935	981532.0915	73.74854167	20.20255564	-196
24.69631665	981565.2563	73.74811146	20.20299639	-196
15.71583929	981581.3449	73.74774875	20.20283612	-196
6.932052594	981581.8733	73.74773188	20.20262524	-196
9.447942408	981600.19	73.74737759	20.20265265	-196
8.881176496	981618.8416	73.74700644	20.20262313	-196
9.211343792	981624.6535	73.74703175	20.20286564	-196
6.709146437	981615.9743	73.74726793	20.20297741	-196
25.52207474	981593.4297	73.74756317	20.20299006	-196
9.677402381	981624.729	73.74712453	20.2031187	-196
9.918125755	981641.4145	73.74690522	20.20325577	-196
4.025980949	981630.4609	73.74686304	20.2026885	-196
4.635691863	981627.0472	73.74687148	20.20257884	-196
24.98443098	981613.4244	73.74780779	20.20418155	-196
30.82579551	981631.6533	73.74751256	20.20447468	-174
58.14575484	981644.2993	73.74698957	20.20424481	-196
5.376381921	981624.2712	73.74791745	20.20449576	-174
4.757172751	981626.559	73.74791745	20.20457379	-174
5.658286748	981621.8697	73.74801024	20.20457801	-174
5.581576843	981632.0446	73.74785841	20.20464338	-174
9.560797444	981640.1239	73.74773188	20.20474882	-174
12.17589368	981605.0939	73.74806929	20.20412883	-196
18.68520948	981627.9307	73.74791745	20.2048627	-174
9.9895448	981642.8477	73.74780779	20.20504195	-174
5.928846873	981648.7218	73.74775718	20.205101	-174
22.34592574	981655.325	73.74747038	20.205101	-174
25.61919242	981716.4173	73.74619665	20.20496392	-174
15.33259835	981702.4554	73.74638223	20.20454638	-174
18.29861699	981715.6129	73.7463991	20.20518535	-174
9.376879044	981699.249	73.74687148	20.20521909	-174
18.97255947	981719.5188	73.74664372	20.20567038	-174
19.26735506	981667.5288	73.74767283	20.20581589	-174
19.9097506	981893.6441	73.7444168	20.20787832	-174
9.859756321	981903.3312	73.74439993	20.2080407	-174
6.908410409	981907.3406	73.7442481	20.20783614	-174
6.854602823	981902.9545	73.74429027	20.20775179	-174
7.608705807	981887.2484	73.74465299	20.20787199	-174
5.003832653	981887.1885	73.74456864	20.20767587	-174
4.325527271	981882.6292	73.74469517	20.20771383	-174
3.60366944	981829.8979	73.74554713	20.2074186	-174
7.014459965	981837.0011	73.7454206	20.20748819	-174
3.418387207	981837.7159	73.74540373	20.2074207	-174
2.647260616	981825.6615	73.74563992	20.20742703	-174
3.086118206	981826.0383	73.74572427	20.2076105	-174
1.782105926	981828.6711	73.74561462	20.20747553	-174
2.657924021	981843.4643	73.74547122	20.20774546	-174
2.234634691	981841.613	73.74547965	20.20769274	-174
2.295910809	981845.0867	73.74542904	20.20773281	-174
3.519433616	981851.9634	73.74533625	20.20781927	-174
2.631391545	981848.9157	73.74540373	20.20782349	-174
2.90181382	981851.2318	73.74531094	20.2077307	-174
2.84980645	981850.165	73.74534469	20.20776023	-174
2.811417426	981848.1174	73.74536156	20.20772648	-174
2.851323548	981818.5412	73.74572427	20.20731948	-174
2.387235025	981820.0258	73.74578332	20.20749451	-174
2.159049741	981817.8539	73.7458255	20.20749451	-174
8.831434602	981787.4596	73.74623883	20.20730683	-174
12.20827889	981771.3956	73.74660998	20.20745866	-174
10.21903194	981764.5152	73.74676182	20.20751138	-174
6.578671128	981761.2212	73.74621352	20.20625452	-174
3.13914968	981755.958	73.74608699	20.2057716	-174
4.080078971	981758.9813	73.74605325	20.20580956	-174
2.688264289	981759.7196	73.74606169	20.20584541	-174
2.952168942	981762.2707	73.74602795	20.20585385	-174
2.628405526	981766.2353	73.74595203	20.20586017	-174
2.691480829	981764.3854	73.74597733	20.20583487	-174
6.767718309	981739.6021	73.74636536	20.20573575	-174
7.092081649	981797.3591	73.74563149	20.20646119	-174
9.973967232	981789.4572	73.74543747	20.20585174	-174
3.362685595	981785.3013	73.74592672	20.20651813	-174
3.378738642	981789.4226	73.74586767	20.2065603	-174
3.733519855	981828.4942	73.74588455	20.20803437	-174
3.509044663	981828.6669	73.74591829	20.20807655	-174
4.771391924	981831.2419	73.74587611	20.20809975	-174
2.840719647	981833.7644	73.7458255	20.20808288	-174
3.102047066	981834.5817	73.74583393	20.20812294	-174
3.335933255	981837.7367	73.74578332	20.20814614	-174
3.156703977	981842.3131	73.74563992	20.20801961	-174
2.06619269	981847.4919	73.74550496	20.20794791	-174
3.81992137	981856.4914	73.74536999	20.20804913	-174
4.275766048	981863.4616	73.74526033	20.20810607	-174
2.936296483	981867.2016	73.74519285	20.2080892	-174
2.484377849	981838.2816	73.7457074	20.20802172	-174
5.98695974	981830.2343	73.74574114	20.20782771	-174
4.797659893	981834.1128	73.74574114	20.20797533	-174
3.749654886	981831.5848	73.74577489	20.20791206	-174
3.695113214	981836.1759	73.74569053	20.20793104	-174
14.78031205	981753.0215	73.74802711	20.20953164	-174
6.956189503	981763.4463	73.74788371	20.20950422	-174
3.70869419	981755.4266	73.74801868	20.20943042	-174
12.43082639	981749.1881	73.74800181	20.20933341	-174
13.43882312	981814.6609	73.74749569	20.21071047	-174
9.36048393	981810.1477	73.74738603	20.2103119	-174
10.45242003	981819.2603	73.74736072	20.21064721	-174
18.00685708	982325.7968	73.74223206	20.21927441	-141
27.84019181	982860.6322	73.73809876	20.23116819	-139
32.08658229	982801.7974	73.7389929	20.23078227	-139
27.01084153	982803.207	73.73919535	20.23102057	-139
14.75336808	982837.1702	73.73879046	20.23134111	-139
7.734316291	982839.6195	73.73876515	20.23123145	-139
5.484635517	982845.9521	73.73867236	20.23123778	-139
10.16217215	982858.662	73.73844461	20.23137485	-139
42.1677036	982744.0964	73.73976895	20.23024874	-139
3.917326176	982778.1547	73.73953276	20.23041112	-139
12.43372062	982774.6956	73.73954963	20.23047439	-139
9.011065678	982749.9327	73.73966773	20.22973841	-139
24.52454783	982781.8839	73.7396846	20.23122513	-139
11.45756237	982802.5454	73.7397099	20.23173125	-139
43.02501569	982918.8707	73.73739863	20.23200328	-139
12.95334478	982946.4606	73.73717931	20.23213825	-139
9.272017792	982947.7096	73.73706965	20.23196111	-139
9.124314625	982954.8621	73.73696843	20.23197165	-139
3.761946162	982952.7246	73.73697687	20.23184934	-139
2.198169085	982956.0448	73.73693469	20.23186832	-139
6.26690964	982958.354	73.73705278	20.2322458	-139
155.0785502	983040.4908	73.73772761	20.23904887	-128
134.2765688	983039.597	73.73875671	20.24095736	-128
41.53860701	983220.234	73.7368419	20.24198647	-128
40.13144331	983212.7966	73.73725523	20.24233442	-128
41.26413452	983143.0574	73.73838556	20.24216993	-128
33.11037594	983175.116	73.73788788	20.24219524	-128
29.36649159	982986.6488	73.74100051	20.24121464	-128
66.10497324	983276.1914	73.7389676	20.24828975	-97
80.92974857	983307.8874	73.73820842	20.24853015	-97
18.35030544	983405.7745	73.73690938	20.24845634	-97
59.38501935	983595.7171	73.7361249	20.25460779	-50
14.35150743	983645.809	73.73585497	20.25506751	-50
38.97662031	983609.4939	73.73628517	20.25500003	-50
52.6408975	983623.4277	73.73642014	20.25605233	-50
20.90983033	983675.4562	73.73597306	20.25643614	-50
59.99010395	983943.3871	73.73370397	20.26216371	63
17.96819714	983985.1071	73.73345091	20.26270779	63
109.3392835	983902.4532	73.73444628	20.26317805	63
7.965844368	984008.5772	73.73383893	20.26422825	63
39.22523993	984111.4568	73.73305445	20.26700135	129
15.87476988	984108.1413	73.73339186	20.26714475	129
7.834039125	984122.2236	73.7332822	20.26728605	129
6.526502492	984084.434	73.7331388	20.26560953	63
5.745616577	984148.0429	73.73236276	20.2664151	63
5.580991422	984140.8725	73.73252303	20.26643619	63
3.734651359	984143.4262	73.73245554	20.2664151	63
3.633629088	984142.157	73.73251459	20.26648469	63
45.14643754	984164.4447	73.73117338	20.26591531	63
14.06795515	984189.0224	73.73109746	20.26559266	63
15.88093866	984087.0758	73.73226153	20.2641207	63
23.11680429	984056.5249	73.73237119	20.26345853	63
14.38812779	984126.3425	73.73059134	20.26246949	63
25.34818782	984081.6813	73.73173854	20.2630937	63
13.39207074	984103.7514	73.7311059	20.26252854	63
18.84438319	984151.9055	73.7321097	20.26635816	63
12.3016749	984179.3162	73.73159514	20.26621055	63
16.69074475	984172.6345	73.73173854	20.26643619	63
7.313250602	984133.252	73.73143487	20.26414179	63
15.80616807	983979.6299	73.73245554	20.26067066	63
19.22018468	983976.576	73.73233745	20.26042815	63
8.152676283	983961.663	73.73260738	20.2602025	63
10.87287647	983972.5869	73.73243867	20.26027842	63
7.560601832	983988.131	73.73194943	20.2599157	63
9.690195062	984059.4731	73.7312493	20.26117678	63
7.290670392	984052.3406	73.7312746	20.26088576	63
38.27459084	984084.0923	73.73047325	20.26122739	63
36.02277864	984065.4756	73.73065039	20.26072549	63
15.84062784	984077.5075	73.73102998	20.26155848	63
13.76788929	984113.5293	73.7311059	20.26293343	63
12.1472693	984101.3939	73.73128304	20.26280057	63
6.960333685	984137.3357	73.73091188	20.2633088	63
19.69711973	984132.0211	73.73100467	20.26353023	63
344.535858	983072.7315	73.7345475	20.23768657	-65
41.9976505	983203.6179	73.73592245	20.2397258	-128
35.42884258	983242.8835	73.73542477	20.2400126	-65
140.0114377	983225.1627	73.73528137	20.24088144	-65
30.98646698	983286.0206	73.73487648	20.24052083	-65
157.2546752	983407.4306	73.7317048	20.24008641	-65
57.69519425	983393.0708	73.73291949	20.24089831	-65
14.22062257	983326.9669	73.73431975	20.24051872	-65
15.00714962	983340.3427	73.73419322	20.24083294	-65
10.98637992	983352.8794	73.73415947	20.24110919	-65
20.37144687	983343.9888	73.73401607	20.24066423	-65
33.84619326	983353.8592	73.73393172	20.24102695	-65
7.811514476	983354.5397	73.73370397	20.24029519	-65
9.51345877	983363.5858	73.73362805	20.24046811	-65
23.92649809	983307.9094	73.7342607	20.2400105	-65
14.0152795	983342.3048	73.73386424	20.24018342	-65
9.748709652	983353.0334	73.73361962	20.24011172	-65
13.3212211	983333.8806	73.73407512	20.24032471	-65
6.448400811	983328.321	73.73422696	20.2402994	-65
212.100087	983379.9742	73.73284357	20.2430704	-65
16.01978894	983449.2653	73.7327086	20.24195694	-65
69.61977224	983834.7232	73.73361118	20.25858292	8
54.51701976	982563.7458	73.73020332	20.20561766	-119
14.85153165	982604.3371	73.73004305	20.20611956	-119
11.19778324	982614.9608	73.7298406	20.2061301	-119
28.28648559	982604.9658	73.73014427	20.20668894	-119
19.16819586	982637.2937	73.72976468	20.20683867	-119
8.189912681	982633.1873	73.73016958	20.20728785	-119
10.97396796	982663.9174	73.72937666	20.20695465	-119
12.15263158	982682.9822	73.72908986	20.20717186	-119
20.49976587	982692.8296	73.72874401	20.20703057	-119
10.51919976	982655.0239	73.72921639	20.20635786	-119
28.9035393	982574.1192	73.72990808	20.20507358	-119
20.13793805	982627.183	73.72953693	20.20612589	-119
5.757769705	982658.8215	73.72935135	20.20667418	-119
4.766668255	982660.359	73.72923326	20.20649071	-119
5.561505717	982671.4007	73.72911516	20.20668683	-119
4.454614988	982673.1149	73.72913203	20.20674799	-119
6.12023255	982662.2798	73.72874401	20.20565984	-119
3.357938512	982664.8801	73.7286934	20.20560922	-119
8.267425613	982675.2653	73.72845721	20.20559235	-119
7.380927368	982656.2547	73.72915734	20.20622289	-119
6.189542165	982604.9665	73.73054917	20.2069884	-119
11.21563551	982598.2141	73.73021175	20.20619126	-119
4.791165252	982613.2919	73.73035515	20.20692302	-119
10.2120633	982552.7977	73.73105528	20.20614276	-119
15.19195026	982582.4312	73.73040577	20.20606684	-119
17.18539638	982560.721	73.73074318	20.20585596	-119
11.32537189	982650.9763	73.72876088	20.20538569	-119
13.49553993	982629.1045	73.72884523	20.20475093	-119
7.349421705	982641.356	73.72875245	20.20490277	-119
23.45245202	982610.5542	73.72909829	20.20470665	-119
7.363212249	982615.739	73.72959598	20.20561766	-119
5.260001726	982621.2443	73.72925013	20.20508623	-119
2.979711062	982601.4859	73.72937666	20.20459488	-119
9.122926643	982561.3591	73.73020332	20.20480787	-119
6.570559393	982738.4897	73.72784143	20.20668683	-119
4.265273043	982644.5601	73.72922482	20.20589181	-119
4.637635693	982682.262	73.72801857	20.20496392	-119
7.630081954	982650.4043	73.72863435	20.20504406	-119
3.413439533	982676.9894	73.72882836	20.2062967	-119
14.77035654	982450.6536	73.731418	20.20318618	-137
14.59131061	982492.3963	73.73086971	20.2036691	-137
9.792585566	982482.8746	73.73102154	20.20354047	-137
8.106413597	982483.3048	73.73097093	20.20342659	-137
22.78059981	982467.3027	73.73128304	20.20363115	-137
6.545649195	982441.6179	73.73166263	20.20320516	-137
15.95452879	982494.4962	73.73132521	20.2046476	-119
5.853021068	982509.6995	73.73108902	20.20459066	-119
8.979072109	982598.5279	73.72904768	20.20395169	-137
14.24487007	982614.5565	73.72887054	20.20424692	-137
5.066077741	982569.644	73.72954536	20.20377876	-137
7.800012058	982606.0747	73.72875245	20.20364169	-137
4.752227868	982601.6344	73.72881993	20.20355945	-137
22.84096931	982338.8299	73.73329907	20.20286564	-137
12.61332176	982350.0775	73.73336656	20.20325156	-137
11.5204615	982379.069	73.73280983	20.20314612	-137
8.675046737	982332.0731	73.73357744	20.2029268	-137
23.89632652	982360.252	73.73301227	20.20303013	-137
12.90017712	982386.8076	73.73226153	20.20248605	-137
10.39233792	982380.0264	73.73231214	20.20230891	-137
18.75034591	982429.3259	73.73119868	20.20210646	-137
12.39616987	982412.5779	73.73135052	20.20165518	-137
25.17571165	982212.8634	73.73444628	20.2005375	-137
25.45676127	982245.212	73.73324003	20.19936288	-137
20.16358363	982223.3867	73.73386424	20.19968764	-137
20.91727038	982220.4543	73.73377989	20.19944513	-137
9.674443588	982300.6531	73.73214344	20.1990086	-137
17.74510273	982302.0441	73.73223623	20.19940295	-137
6.307585072	982298.8761	73.73226153	20.19914989	-137
8.210104908	982251.4646	73.73393172	20.20064927	-137
12.03780687	982176.0774	73.73523076	20.20047002	-137
6.664541413	982351.5796	73.73173011	20.20005879	-137
9.126260332	982274.3275	73.73363649	20.20093817	-137
8.527223765	982348.5133	73.73254833	20.20156028	-137
7.116640089	982316.3044	73.73302071	20.20118069	-137
5.544671835	982180.8373	73.73529824	20.20062818	-137
6.310351498	982184.0556	73.73527293	20.2007526	-137
14.68315887	982193.2964	73.73509579	20.20087913	-137
7.032924446	982186.4951	73.73520545	20.20071675	-137
4.482350451	982308.9664	73.73301227	20.20092552	-137
17.28529577	982368.286	73.73250616	20.20235741	-137
65.50311699	982226.9652	73.73417635	20.20110055	-137
13.89146378	982174.2268	73.73517171	20.20031396	-137
7.237432628	982197.0451	73.73501988	20.20071675	-137
26.12238523	982295.1221	73.73344247	20.20153075	-137
6.611066459	982292.859	73.73363649	20.20157293	-137
5.048053813	982426.2419	73.73200004	20.20325577	-137
2.417416042	982436.7797	73.73190725	20.20342448	-137
6.466509061	982437.6528	73.73175541	20.20322203	-137
42.39263368	982698.5048	73.72700634	20.20428488	-103
27.03106486	982647.0359	73.72757994	20.20321992	-103
21.49278612	982469.892	73.73032985	20.20196728	-137
20.00383264	982563.2236	73.72863435	20.20210014	-137
20.8899686	982558.7568	73.72885367	20.20238483	-137
39.13732136	982607.1984	73.72791735	20.20272857	-137
12.33036181	982501.7831	73.72999244	20.20230258	-137
4.008188394	982566.4549	73.72897176	20.20255986	-137
16.22984258	982577.605	73.72859218	20.20243333	-137
11.86308131	982583.1471	73.72832225	20.20208959	-137
21.98268869	982596.963	73.72801014	20.20212755	-137
16.06090367	982519.2133	73.72931761	20.20172266	-137
13.84630458	982530.3885	73.72930918	20.20210225	-137
7.65420604	982545.4114	73.72911516	20.20212544	-137
21.8251736	982544.5008	73.72919108	20.20246496	-137
10.28425486	982736.8139	73.72624716	20.20369019	-103
38.11239355	982711.7078	73.7255639	20.20196517	-103
26.53717666	982659.5529	73.72541207	20.199462	-103
42.59327203	982725.7841	73.72375031	20.19922159	-103
11.15544484	982768.0122	73.723008	20.19864377	-103
13.07192877	982590.4424	73.72608689	20.1980301	-103
10.76255577	982707.2019	73.72469507	20.1996539	-103
50.04637226	982599.8726	73.72659301	20.19993227	-103
11.82414102	982843.1983	73.7218608	20.19918996	-103
11.7694647	982811.0706	73.72262842	20.19942826	-103
8.487761805	982824.4315	73.72224883	20.19915833	-103
6.792614879	982796.9205	73.72258624	20.19878296	-103
5.306850599	982828.8412	73.72210543	20.19898962	-103
14.17135963	982796.39	73.72320202	20.20004825	-103
27.89358641	982770.8943	73.72370814	20.20036879	-103
8.754717614	982733.4312	73.72410459	20.19942193	-103
6.779215206	982747.4225	73.72386841	20.19944934	-103
9.987346591	982766.5297	73.72503248	20.20243755	-103
7.66359453	982815.4785	73.72429017	20.20276231	-103
14.5454048	982819.7542	73.72411303	20.20262313	-103
15.18424441	982743.9101	73.72564825	20.20286353	-103
5.474472222	982734.6494	73.72587601	20.20278761	-103
13.48876688	982708.3299	73.72666893	20.20344135	-103
4.76808149	982702.6747	73.7264243	20.20265054	-103
6.13490603	982723.7006	73.72608689	20.20280238	-103
4.871182715	982708.5694	73.72605315	20.20217606	-103
40.0728343	982543.4719	73.72731001	20.19922792	-103
5.853340098	982598.2667	73.7265677	20.19914146	-103
9.151670008	982655.7012	73.7249903	20.19823255	-103
15.61985686	982534.247	73.72693886	20.19772222	-103
5.95431985	982549.4093	73.72679546	20.19781922	-103
21.71543329	982542.6695	73.72730157	20.19879561	-103
12.54555524	982509.7177	73.72782456	20.19840337	-137
5.839271038	982495.4043	73.72803545	20.19820303	-137
27.48792201	982512.6372	73.72779082	20.1988884	-137
20.12034485	982646.6302	73.72544581	20.19901703	-103
9.678935513	982668.3437	73.72458541	20.1979816	-103
7.880449858	982716.5411	73.72397806	20.19854677	-103
5.545090331	982716.7021	73.72403711	20.19861636	-103
5.084176608	982703.0662	73.72450105	20.19899173	-103
5.605145431	982706.0153	73.72462758	20.19934812	-103
3.575385294	982697.855	73.72458541	20.19895377	-103
8.307798264	982694.1961	73.72468663	20.19911615	-103
21.74617319	982720.047	73.72319358	20.19742487	-103
19.38917539	982740.9971	73.72313453	20.1979816	-103
26.00987764	982735.1383	73.72346351	20.19855731	-103
5.655520322	982740.9466	73.72337072	20.19823255	-103
8.670337352	982760.6665	73.72266216	20.19765262	-103
24.47202902	982795.9816	73.72209699	20.19804697	-103
11.98791467	982777.3985	73.72227413	20.19758725	-103
8.189053374	982788.3743	73.72218135	20.19773698	-103
15.9646207	982780.7569	73.7224091	20.19798793	-103
7.82402873	982764.1526	73.72251876	20.19748603	-103
7.518864474	982750.4507	73.72279712	20.19749657	-103
15.09840597	982696.0062	73.72375031	20.19748814	-103
12.68936114	982682.6335	73.72396119	20.19737004	-103
4.88143532	982761.4098	73.72303331	20.19832323	-103
6.243076932	982763.5993	73.72271277	20.19780657	-103
14.13393913	982690.8166	73.72422269	20.19816296	-103
12.00294586	982693.7401	73.72408772	20.19797106	-103
20.96807003	982652.0696	73.72445044	20.19728569	-103
10.27931268	982646.8099	73.72452636	20.19703685	-103
5.470931287	982652.5316	73.72445044	20.19703474	-103
29.72467006	982628.5943	73.72472881	20.19711277	-103
6.977639777	982595.906	73.72552173	20.19707059	-103
11.35845135	982581.3337	73.72555547	20.196691	-103
6.18816655	982586.0779	73.72559764	20.19684494	-103
7.311549476	982620.0204	73.72520118	20.19730889	-103
5.906101216	982625.6725	73.72515901	20.19743331	-103
9.079464399	982594.3123	73.72526023	20.19652862	-123
12.40392905	982647.6624	73.72421425	20.19654127	-123
16.56872965	982551.5041	73.72573261	20.19607101	-123
9.525689734	982548.4266	73.72574104	20.19583693	-123
16.06198875	982564.8935	73.72551329	20.19608155	-123
21.22779194	982585.9825	73.72479629	20.19557543	-123
8.162021409	982570.5466	73.72528554	20.19573992	-123
5.228148141	982587.6735	73.72507465	20.19589176	-123
4.399784438	982536.9187	73.72596036	20.19572305	-123
8.564290989	982498.4594	73.72634838	20.19514523	-123
4.206339784	982527.7939	73.72597723	20.19544047	-123
4.060824676	982501.635	73.72648335	20.19543836	-123
14.05716732	982572.3069	73.72567356	20.19652862	-123
8.703025652	982586.7019	73.72542894	20.19657291	-123
16.03094642	982616.7563	73.72431548	20.19566611	-123
13.54799955	982616.7415	73.72439983	20.19584958	-123
16.11413392	982541.2222	73.72628934	20.19673529	-103
4.381983154	982565.1035	73.72544581	20.19577577	-123
9.515675327	982591.7889	73.72499874	20.19591706	-123
2.924291238	982562.1905	73.72589288	20.19648644	-123
2.819603386	982564.2945	73.72584227	20.19647168	-123
2.764707358	982565.0532	73.72580853	20.19642318	-123
6.928536855	982666.1433	73.72382623	20.19639366	-123
13.58971591	982570.1105	73.72578322	20.19674583	-103
13.32132994	982533.6228	73.72633995	20.19647801	-123
8.217023964	982554.9378	73.72594349	20.19641896	-123
9.439305539	982605.225	73.72421425	20.19495755	-123
7.672377217	982621.8219	73.72396963	20.19505033	-123
4.532586435	982632.8874	73.72396119	20.19540462	-123
2.682215386	982611.9425	73.72428174	20.1952106	-123
7.252341797	982609.9207	73.72435765	20.19536666	-123
2.671819828	982621.0736	73.72412146	20.19523802	-123
49.61861314	982601.3351	73.72321889	20.19348559	-123
8.636590935	982579.1645	73.72377562	20.19316926	-123
6.560174142	982596.3459	73.72358161	20.19336538	-123
8.522737666	982522.1252	73.72476255	20.19298158	-123
6.91404844	982514.9732	73.72494812	20.1930343	-123
18.40807586	982562.2968	73.72422269	20.19350456	-123
21.12849572	982583.0296	73.72391058	20.19361422	-123
7.173787739	982601.0431	73.72370814	20.19376395	-123
10.88818381	982602.544	73.72367439	20.19386096	-123
8.644470273	982600.7824	73.72377562	20.19394531	-123
12.31513916	982592.7667	73.72393589	20.19400014	-123
11.94627661	982591.5902	73.72369126	20.19353198	-123
11.90030197	982587.4061	73.72348038	20.19298158	-123
9.214318083	982526.7866	73.72494812	20.19348769	-123
4.488636042	982533.8165	73.72488064	20.1935615	-123
9.69859687	982513.2314	73.72544581	20.19391368	-123
5.799622365	982501.5672	73.72528554	20.19317981	-123
3.719417579	982501.0771	73.72534458	20.19322409	-123
4.701937054	982524.2918	73.72482159	20.19311232	-123
5.533568192	982520.4257	73.72491438	20.19315028	-123
3.817616987	982573.5793	73.72393589	20.19316293	-123
8.546508659	982576.9067	73.72387684	20.19323042	-123
6.251415271	982592.6329	73.72362378	20.19331055	-123
5.063953709	982588.2077	73.72363222	20.19315661	-123
8.637883342	982568.9741	73.72477098	20.19463279	-123
3.1245257	982568.5275	73.72447575	20.19401701	-123
3.184010181	982568.5849	73.72445044	20.19397483	-123
3.327408442	982566.0963	73.72445888	20.1938947	-123
4.979531383	982565.3834	73.72448418	20.19394742	-123
4.435046069	982578.9848	73.72434078	20.19417939	-123
3.601947112	982576.7114	73.72430704	20.1939917	-123
5.320357468	982582.8297	73.72414677	20.19394953	-123
3.675206639	982584.7506	73.72403711	20.19378082	-123
10.66439208	982509.9132	73.72551329	20.19404021	-123
6.52326609	982522.995	73.72531928	20.19400225	-123
6.188692318	982540.412	73.72514214	20.19432701	-123
3.598706852	982538.8762	73.72502404	20.19399592	-123
5.427978677	982546.7414	73.72502404	20.19431646	-123
4.491940094	982557.5775	73.72495656	20.19453367	-123
3.430829247	982563.0732	73.72474568	20.19433544	-123
4.777332583	982564.1007	73.72466976	20.19424898	-123
2.993184914	982558.3846	73.72478785	20.1942532	-123
3.321768611	982551.3521	73.72483003	20.19407817	-123
2.550559376	982553.5262	73.72477098	20.19403177	-123
2.417743799	982567.6841	73.72450949	20.19403177	-123
6.30989669	982584.7875	73.72447575	20.194637	-123
5.334809551	982577.121	73.7245601	20.19453367	-123
7.546932138	982573.4491	73.72445044	20.19421102	-123
4.513899548	982579.5933	73.72421425	20.19393687	-123
3.542588395	982575.8124	73.72420582	20.19374919	-123
12.9744482	982679.578	73.72209699	20.19363742	-123
8.655340092	982680.6316	73.72220665	20.19380824	-123
3.535091042	982684.5378	73.72213073	20.19376184	-123
2.782434381	982687.4068	73.72210543	20.19381245	-123
9.58766648	982688.1781	73.72202107	20.19380613	-123
14.70079216	982671.8584	73.72202951	20.1932979	-123
10.80548878	982677.7359	73.72189455	20.19316504	-123
6.213034209	982681.6698	73.72180176	20.1930828	-123
5.646845393	982671.7648	73.72205482	20.19319246	-123
5.295818512	982676.2528	73.72196203	20.19313763	-123
5.817712293	982686.036	73.72189455	20.19339701	-123
7.280549297	982690.8703	73.72181019	20.19346028	-123
12.09759999	982697.9087	73.7217174	20.19361001	-123
6.561602972	982692.1064	73.72188611	20.19359314	-123
5.445459367	982689.9054	73.72188611	20.19349824	-123
7.858240569	982681.8599	73.72197046	20.19342232	-123
5.046042042	982686.1993	73.7219789	20.19356783	-123
13.77152054	982714.5667	73.72144747	20.19370069	-123
7.523039827	982715.832	73.72138843	20.19355939	-123
3.353096817	982724.0224	73.72127877	20.19357416	-123
4.415129662	982725.2611	73.72131251	20.19366273	-123
3.679787751	982721.6075	73.72129564	20.19352144	-123
5.273742835	982693.8924	73.7216921	20.19329579	-123
5.318503081	982685.3045	73.72177645	20.19314606	-123
7.66639444	982686.8396	73.72180176	20.19327048	-123
6.093453153	982697.5128	73.72167523	20.19339491	-123
4.503954606	982698.6321	73.72162462	20.19333375	-123
12.56523461	982701.4411	73.72159087	20.19351933	-123
2.870517988	982714.5029	73.72143904	20.19350456	-123
4.486412156	982707.3868	73.72162462	20.19362266	-123
3.12430834	982709.8166	73.72160774	20.19366062	-123
4.751098319	982713.3739	73.721574	20.19375973	-123
4.977735548	982708.7614	73.72164992	20.19373443	-123
3.689773361	982712.3246	73.72154026	20.19362055	-123
7.027136829	982644.4001	73.72245127	20.19297947	-123
9.298469356	982624.4261	73.7227212	20.19280443	-123
3.62290668	982667.3252	73.72222352	20.19331266	-123
2.584675732	982670.0827	73.72213073	20.19321566	-123
2.146232434	982658.8036	73.7221223	20.19279389	-123
2.528328589	982662.0491	73.72207169	20.19281076	-123
2.344313832	982673.551	73.72195359	20.19300056	-123
19.41596627	982690.0289	73.72129564	20.19265049	-123
6.695747665	982711.4271	73.72121972	20.19302375	-123
4.367906789	982729.5199	73.72109319	20.19343919	-123
2.991559785	982730.3637	73.72107632	20.19339069	-123
2.666957737	982724.9455	73.72113537	20.19331477	-123
2.500162765	982692.538	73.72195359	20.1936796	-123
3.651502954	982697.0858	73.72185237	20.19367116	-123
3.709207659	982702.8509	73.72175958	20.19371756	-123
1.853836029	982700.6111	73.72179332	20.19366905	-123
2.611179522	982706.2418	73.72172584	20.19373864	-123
3.038598695	982691.8979	73.72198733	20.19374708	-123
2.086122202	982691.4031	73.72198733	20.19370069	-123
2.545417806	982693.8906	73.72193672	20.19370912	-123
1.591284025	982688.6939	73.72199577	20.19361211	-123
2.285081833	982690.4639	73.72196203	20.19363109	-123
2.957503261	982703.461	73.72177645	20.19375973	-123
2.782215347	982700.1507	73.72181863	20.19371966	-123
19.39950162	982754.6597	73.72136312	20.19497442	-123
7.722745139	982763.2602	73.72123659	20.1949702	-123
3.920443778	982762.7546	73.7212872	20.1949934	-123
1.783707083	982764.3299	73.72130407	20.19504612	-123
4.95112622	982763.8475	73.72116067	20.19483945	-123
2.816949947	982768.3904	73.7211438	20.19490061	-123
3.671900448	982769.3333	73.72116911	20.19498074	-123
4.208530236	982746.0779	73.721574	20.19494911	-123
7.067290054	982745.7262	73.72159087	20.19504612	-123
7.400462865	982751.5442	73.72152339	20.19508618	-123
8.975824632	982751.1748	73.72132094	20.1947087	-123
2.915013636	982757.2839	73.72119441	20.19460748	-123
3.061072568	982761.1903	73.72111006	20.19458639	-123
2.891383177	982766.8379	73.72101727	20.19462435	-123
7.115656767	982769.779	73.72084013	20.19444721	-123
2.657931984	982760.9105	73.72121129	20.19476353	-123
3.148180854	982776.536	73.72089918	20.19475299	-123
11.8331518	982733.4807	73.72160774	20.1946834	-123
5.796359892	982742.379	73.72131251	20.19432912	-123
5.441482521	982748.405	73.72127033	20.19448306	-123
6.943748759	982747.1016	73.72120285	20.19432912	-123
4.954854392	982752.4547	73.72107632	20.19423	-123
5.127026536	982756.5301	73.7210004	20.19426374	-123
6.71222674	982708.0095	73.72190298	20.19421524	-123
4.865321412	982709.7981	73.72192829	20.19431224	-123
3.041823788	982734.4275	73.72133782	20.19405919	-123
10.80622138	982721.963	73.72164992	20.19433755	-123
7.025987751	982711.3373	73.72198733	20.19451258	-123
3.077909825	982710.1704	73.72199577	20.19442401	-123
1.727705314	982713.1462	73.72192829	20.19438605	-123
3.378878806	982714.5359	73.72191142	20.19442401	-123
2.199098205	982719.4751	73.72174271	20.19426374	-123
1.91543837	982720.3605	73.7216921	20.19420469	-123
2.093714595	982722.5194	73.72167523	20.1942532	-123
3.339482974	982722.5888	73.72181863	20.19454422	-123
2.875055516	982713.9323	73.72201264	20.19459694	-123
3.297614042	982707.0789	73.72225726	20.19481415	-123
4.000430433	982708.6664	73.72225726	20.19487741	-123
4.025698077	982708.9595	73.72220665	20.19477619	-123
6.047515865	982707.3282	73.72215604	20.19466864	-123
6.695100523	982713.7077	73.72213073	20.19487319	-123
5.084212601	982713.2667	73.72218978	20.19493857	-123
9.101243852	982696.5407	73.7221476	20.19433544	-123
4.136647575	982702.0855	73.72219822	20.19452734	-123
4.073322213	982706.9013	73.72213073	20.19457796	-123
8.273230518	982677.4681	73.72273808	20.19476564	-123
5.900555757	982668.6606	73.72303331	20.19495122	-123
3.921572921	982678.967	73.72283086	20.1948985	-123
4.691306904	982683.543	73.72276338	20.19495965	-123
11.26220752	982692.4787	73.72265372	20.19511782	-123
4.606484913	982695.3683	73.72259468	20.19504612	-123
3.485902631	982692.011	73.72276338	20.19524224	-123
4.689857312	982689.9361	73.72282243	20.19530339	-123
13.11753628	982653.3578	73.72353943	20.19541516	-123
3.318623741	982656.6454	73.7234129	20.19519373	-123
5.831225856	982663.7809	73.72315141	20.1949934	-123
5.550940334	982625.3148	73.72352256	20.19430592	-123
2.558714406	982630.4944	73.72349725	20.19438605	-123
6.683396671	982631.0983	73.72342977	20.1943502	-123
2.479333318	982637.0554	73.72337916	20.19439871	-123
2.982742921	982629.6868	73.72342977	20.1942532	-123
3.435220269	982610.8188	73.7238431	20.19435864	-123
14.81301457	982606.2548	73.72402024	20.19471503	-123
7.973699796	982809.7451	73.72103414	20.19629454	-123
6.290169744	982800.5143	73.72115224	20.19617223	-123
16.74721818	982820.6303	73.72082326	20.19644638	-123
13.61633223	982847.6548	73.72044367	20.19660454	-103
8.588695947	982795.5082	73.72151496	20.19670576	-103
7.065617997	982818.5298	73.72121972	20.19697569	-103
5.897247771	982897.7524	73.71964232	20.19679855	-67
4.881063111	982843.6839	73.72061238	20.196691	-103
7.166146636	982818.4889	73.72064612	20.19586645	-123
7.965978023	982783.5068	73.72142217	20.19610264	-123
7.373216649	982772.9879	73.72162462	20.19603516	-123
6.843619553	982764.6259	73.72175958	20.19598665	-123
4.549288482	982760.2224	73.72170053	20.19572094	-123
3.247181222	982763.0571	73.72161618	20.19564291	-123
2.306137327	982761.9202	73.72163305	20.19559863	-123
4.73584025	982765.1787	73.72159931	20.19570407	-123
3.180619897	982763.9694	73.72158244	20.19559019	-123
1.951063651	982767.3901	73.7215487	20.19564502	-123
7.104917125	982761.8476	73.72154026	20.19550795	-123
13.32196593	982832.7007	73.72099197	20.19715283	-103
4.739390374	982854.7207	73.72078952	20.19741222	-103
5.270007009	982850.2684	73.72084013	20.19735317	-103
6.277328995	982837.6827	73.72106789	20.19731943	-103
5.344812226	982845.5045	73.72092449	20.19735106	-103
2.526239157	982844.208	73.72094136	20.1972878	-103
2.550136407	982841.8977	73.72099197	20.19729202	-103
4.976219229	982848.1337	73.72078952	20.19718657	-103
7.359297582	982849.2203	73.72079796	20.19726249	-103
6.029641254	982853.9668	73.72074734	20.19733841	-103
4.814258347	982858.7481	73.72073047	20.19741433	-103
3.153422797	982861.1086	73.7207136	20.19745861	-103
2.453477587	982827.3636	73.72111006	20.197001	-103
3.557658624	982829.0861	73.72108476	20.19703685	-103
6.98515965	982864.2098	73.72056177	20.19732787	-103
3.058988763	982884.01	73.72021592	20.19734263	-103
3.133175068	982888.1818	73.72014	20.19736582	-103
3.060481337	982859.6995	73.72032558	20.19667624	-103
3.354315239	982886.3019	73.72008095	20.1971929	-103
52.41019161	982696.0503	73.72230787	20.19546577	-123
4.452127089	982709.7643	73.72260311	20.19560917	-123
5.064836578	982705.6136	73.72263685	20.19551849	-123
17.1273619	982672.862	73.72306705	20.1954257	-123
9.112775632	982719.6837	73.72267903	20.19620175	-123
5.459639796	982726.4215	73.72256937	20.19615536	-123
6.518069455	982763.4112	73.72210543	20.19662984	-103
6.271131296	982774.1012	73.72196203	20.19673529	-103
4.833868489	982783.3771	73.72189455	20.19691875	-103
2.424107752	982785.6778	73.72188611	20.19696304	-103
3.711375174	982748.2331	73.72216447	20.19615114	-123
22.73597204	982757.3379	73.72230787	20.19714018	-103
6.576457733	982791.9047	73.72187767	20.1972161	-103
7.623871337	982739.6926	73.7228646	20.19723297	-103
4.050439297	982735.3388	73.72295739	20.19719079	-103
2.766790305	982749.8041	73.72272964	20.1972646	-103
2.727357714	982744.7559	73.72292365	20.19745229	-103
3.882971303	982749.5335	73.72278025	20.19737426	-103
11.76563542	982743.9441	73.72265372	20.19705161	-103
14.05781311	982682.5511	73.72324419	20.19600352	-123
1.668859621	982763.3331	73.72218135	20.19669522	-103
2.330557154	982769.2663	73.7221223	20.19680488	-103
2.721227065	982766.5358	73.72210543	20.19668889	-103
3.068529832	982761.9174	73.72221509	20.19673318	-103
1.897792592	982760.6065	73.72224039	20.19670365	-103
2.487390195	982776.2125	73.72202107	20.19686392	-103
4.873689211	982768.0292	73.72215604	20.19689134	-103
7.684751277	982762.9894	73.72227413	20.19695882	-103
14.90884883	982750.1206	73.72242597	20.19692297	-103
10.71420409	982782.9829	73.72094136	20.19518319	-123
14.19391161	982816.5932	73.7204268	20.19544047	-123
7.041884215	982794.8053	73.72067986	20.19507986	-123
7.495912173	982787.7296	73.72066299	20.19479938	-123
8.869011777	982801.243	73.72059551	20.19517686	-123
4.48126343	982810.1302	73.72048585	20.19518319	-123
4.020856587	982812.9075	73.7204268	20.1951853	-123
8.648586972	982816.8819	73.72022436	20.19503557	-123
4.06322529	982799.6349	73.72058707	20.19499761	-123
7.797640308	982811.2773	73.72002191	20.1944219	-123
9.898088551	982864.6693	73.719423	20.19524645	-87
3.881786716	982870.2485	73.71932178	20.19515578	-87
3.017818173	982865.7291	73.71937239	20.19507142	-87
4.03917174	982784.9731	73.72047741	20.19426374	-123
7.295634007	982815.4503	73.71976041	20.19405708	-87
8.827105422	982773.1561	73.72047741	20.19390735	-123
6.452089598	982796.5501	73.71995443	20.19373021	-123
6.01817196	982750.0569	73.72064612	20.19336538	-123
2.750747089	982751	73.72062081	20.19329368	-123
4.337987668	982783.8475	73.72024966	20.19375341	-123
3.129475316	982785.2898	73.72019905	20.19373021	-123
5.653019285	982754.2049	73.72047741	20.19318824	-123
3.747602181	982776.3409	73.72030027	20.19359735	-123
2.400743239	982782.9807	73.72008095	20.19340123	-123
3.283953458	982786.7052	73.72000504	20.19340756	-123
4.463554229	982787.1732	73.71996286	20.19335273	-123
2.477225409	982782.0828	73.72006408	20.19333164	-123
2.61461011	982783.9723	73.72004721	20.19337593	-123
2.671662503	982784.7173	73.72002191	20.19334429	-123
6.184446257	982783.2334	73.71990381	20.19314606	-123
57.21628595	982769.1663	73.7192796	20.19223294	-87
13.05627775	982778.8155	73.71927117	20.19191451	-87
5.469657703	982779.796	73.71971824	20.19266103	-87
7.557765551	982778.4806	73.71967606	20.19255348	-87
5.567155321	982761.7375	73.71980259	20.19214226	-87
3.645462694	982743.001	73.71992068	20.19165934	-123
5.629506426	982745.9701	73.71987851	20.1916741	-123
4.155635707	982760.9063	73.71979415	20.19206845	-87
4.61030224	982749.0296	73.71987007	20.19180907	-123
2.510484752	982746.6681	73.71990381	20.1917437	-123
2.582177122	982744.4787	73.71996286	20.19176689	-123
3.309961668	982760.3624	73.71965075	20.19176057	-87
10.59202621	982693.4282	73.7206883	20.191459	-123
5.348925653	982702.5718	73.72062081	20.19156023	-123
4.296940726	982706.0264	73.72056177	20.19154968	-123
11.06059416	982719.8942	73.72040993	20.1918892	-123
3.898166515	982708.3558	73.7205449	20.19161295	-123
6.786724041	982711.556	73.72045211	20.19161084	-123
3.775185777	982719.2058	73.72039306	20.1916973	-123
15.61670567	982729.015	73.7201147	20.19168254	-123
12.0744625	982750.5277	73.71963388	20.1915539	-87
2.903511453	982738.735	73.72001347	20.19166778	-123
5.03200663	982736.4708	73.7199966	20.19159819	-123
7.819837205	982664.6919	73.72105945	20.19106465	-123
6.85410663	982720.0484	73.72016531	20.19135989	-123
17.81870383	982783.2482	73.71883253	20.1913156	-87
8.944708483	982737.8212	73.72016531	20.19198199	-123
8.008116514	982693.6461	73.72098353	20.19192716	-123
9.329830743	982735.8493	73.72031714	20.19222873	-123
4.787539145	982681.3292	73.72076421	20.19103724	-123
5.239457705	982703.7285	73.72039306	20.1911469	-123
4.237266767	982704.8243	73.72015687	20.19073989	-123
7.323910906	982669.9942	73.72081483	20.19081159	-123
4.686729912	982695.1117	73.72035932	20.19077364	-123
10.94030985	982692.116	73.72041837	20.19086853	-123
3.80438608	982746.5405	73.71943144	20.1908369	-87
4.272193265	982752.3143	73.71943987	20.19108996	-87
11.59762155	982743.1512	73.71973511	20.19140628	-87
6.839568281	982741.2052	73.72038463	20.19251763	-123
4.301819802	982735.441	73.72050272	20.19250287	-123
3.257145881	982737.0261	73.72045211	20.19245437	-123
2.528949446	982729.0255	73.72060394	20.19242906	-123
8.759883009	982762.3009	73.71987007	20.19234893	-123
3.523862803	982725.8213	73.71988694	20.19098241	-123
5.508681005	982729.8237	73.71976885	20.1909318	-87
20.59144496	982642.0968	73.7211438	20.19063024	-123
12.92153959	982599.6313	73.72185237	20.19027173	-123
12.23824604	982594.8734	73.72186924	20.19011568	-123
11.87475521	982609.8198	73.72179332	20.19048262	-123
16.44607263	982629.5551	73.72162462	20.19097608	-123
5.348455378	982679.1473	73.72061238	20.19067452	-123
4.978213849	982578.4696	73.72221509	20.1900714	-123
5.674731892	982582.3534	73.72216447	20.19013677	-123
5.371586505	982577.0174	73.7222657	20.19013888	-123
10.05865388	982584.7233	73.72205482	20.19008827	-123
7.898962879	982589.4047	73.72202107	20.19016629	-123
3.766129243	982636.611	73.72130407	20.19043201	-123
3.854679921	982616.4143	73.72148122	20.19003555	-123
14.77943913	982565.2191	73.7231261	20.19153492	-123
35.6587146	982545.1586	73.72349725	20.19183859	-123
10.34162045	982567.3457	73.72320202	20.19167832	-123
31.49479066	982535.094	73.72387684	20.19205158	-123
7.578875566	982591.9474	73.72281399	20.19175002	-123
4.250787512	982597.0982	73.72285617	20.1919841	-123
9.197250067	982582.239	73.72282243	20.191459	-123
2.797166346	982591.0381	73.72277182	20.19157288	-123
5.411247185	982601.6678	73.72266216	20.19178798	-123
4.648849574	982598.6754	73.72267059	20.1916488	-123
2.184694144	982596.5078	73.72272964	20.19167621	-123
4.946069863	982595.6852	73.72247658	20.19120173	-123
5.746683332	982538.8045	73.72330324	20.19072724	-123
3.905722762	982546.6605	73.72314297	20.19066819	-123
3.429904095	982552.5773	73.72337916	20.19134091	-123
2.550559376	982555.6851	73.72334542	20.19137043	-123
3.774356622	982556.6315	73.72330324	20.19134091	-123
3.293196421	982549.9517	73.72348882	20.19145057	-123
3.749422122	982545.7276	73.72354786	20.19140839	-123
4.096562024	982554.6391	73.72338759	20.19144846	-123
5.156926346	982556.0244	73.72332855	20.19141472	-123
3.037269951	982552.7794	73.72344664	20.19146955	-123
5.453230813	982521.6198	73.72396119	20.19132193	-123
4.583544565	982577.6336	73.72268746	20.19095499	-123
11.62544013	982429.1505	73.72472881	20.18953365	-123
12.23553792	982415.9034	73.72493969	20.1894978	-123
23.58302526	982532.4053	73.723008	20.19027173	-123
19.40733827	982524.8327	73.72294896	20.18979092	-123
9.324490181	982453.3876	73.72463602	20.19022956	-123
9.721393103	982564.487	73.72267059	20.19053534	-123
8.742524469	982556.3057	73.72254406	20.18996174	-123
5.81898737	982533.1812	73.72326106	20.19044044	-123
14.54704152	982535.8702	73.72338759	20.19092758	-123
3.260825094	982557.655	73.72315141	20.1910752	-123
2.531242611	982567.7508	73.72289835	20.19095289	-123
6.582514689	982559.748	73.72317671	20.1912671	-123
5.646754409	982568.4321	73.72303331	20.19129241	-123
8.12432704	982517.1956	73.7236997	20.19074833	-123
4.963096919	982514.463	73.72358161	20.1903582	-123
5.510292116	982516.321	73.72357317	20.19044255	-123
7.562751039	982511.4616	73.72366596	20.19047418	-123
8.780069916	982512.4752	73.72370814	20.19060915	-123
6.777676806	982524.8373	73.72360691	20.19084323	-123
3.905968494	982617.2409	73.72208856	20.19123336	-123
3.905019016	982632.6359	73.72187767	20.19135778	-123
4.150062036	982637.8306	73.72178489	20.19137676	-123
5.777384438	982634.9549	73.72182706	20.19137465	-123
7.25339047	982624.6884	73.7221223	20.19162349	-123
4.345542328	982615.7473	73.72218135	20.19137465	-123
2.398591277	982610.0776	73.72252719	20.19178798	-123
3.168170874	982610.8991	73.72256937	20.19190186	-123
3.404639153	982614.0843	73.72247658	20.19184914	-123
2.491476988	982609.3352	73.7225525	20.19181329	-123
2.872405919	982613.8	73.72244284	20.19175846	-123
3.657135915	982613.3385	73.72239223	20.191672	-123
3.014414779	982610.2494	73.7224344	20.1916256	-123
3.228663475	982611.9488	73.72238379	20.19158975	-123
2.488597619	982612.4391	73.72235005	20.19153492	-123
2.083819116	982614.6504	73.72233318	20.19157077	-123
3.158908552	982621.2332	73.72224039	20.19166145	-123
7.422480325	982612.2348	73.72225726	20.191459	-123
2.823461431	982605.0424	73.72236692	20.19129873	-123
13.70506481	982599.5383	73.72249345	20.19151805	-123
6.149899943	982595.1862	73.72262842	20.19146955	-123
5.127486365	982591.2288	73.7226959	20.191459	-123
9.099068627	982588.5999	73.72265372	20.19135356	-123
2.988141732	982594.7208	73.7225525	20.1912903	-123
3.369668241	982594.6924	73.72252719	20.19124812	-123
2.459244212	982597.0874	73.72251032	20.19127764	-123
4.139417094	982617.7714	73.72203795	20.19117431	-123
2.303818286	982610.3542	73.72247658	20.19169097	-123
2.476712977	982601.5964	73.72259468	20.19159819	-123
1.941071127	982612.1796	73.72247658	20.1917458	-123
5.409270659	982632.0758	73.72175114	20.19117642	-123
4.280900407	982645.4531	73.72159087	20.19130717	-123
8.626759364	982650.9318	73.72145591	20.19133247	-123
1.99497299	982648.1761	73.72152339	20.19124601	-123
1.478447449	982650.1225	73.72149809	20.19126499	-123
3.68977336	982641.6048	73.72159087	20.19117009	-123
2.774313908	982647.8989	73.72185237	20.1918892	-123
1.573617673	982635.699	73.72204638	20.19178376	-123
2.031612645	982666.0836	73.72142217	20.19170363	-123
59.08990078	982578.4716	73.72299957	20.1925577	-123
9.615303089	982625.3203	73.72252719	20.19247124	-123
2.346675948	982625.7665	73.72245127	20.19221818	-123
3.370443377	982634.5418	73.72223196	20.19213594	-123
4.745674398	982642.0285	73.72207169	20.19209587	-123
2.844671235	982601.8664	73.72281399	20.19205158	-123
4.19210116	982590.9358	73.72299113	20.19201573	-123
5.616348861	982605.0863	73.72278025	20.19212328	-123
4.537520634	982618.4062	73.72259468	20.19223927	-123
5.495620209	982616.7469	73.7225778	20.19216757	-123
5.329726536	982607.2198	73.72266216	20.19196301	-123
4.900846159	982610.8497	73.72267059	20.1921275	-123
8.018695039	982613.8438	73.72253563	20.19205158	-123
4.942362179	982615.335	73.72265372	20.19223505	-123
10.74267127	982749.3937	73.72019905	20.19257246	-123
8.333501723	982506.6939	73.72700634	20.19667202	-103
6.899441168	982497.0021	73.72713287	20.19656869	-123
10.72890639	982510.8524	73.72693042	20.19675426	-103
8.358570595	982509.7915	73.72679546	20.196381	-123
10.476505	982491.7172	73.72686294	20.19593182	-123
6.296475311	982491.4654	73.72679546	20.19569563	-123
8.307555678	982492.3017	73.72662675	20.19546155	-123
7.802511415	982458.8431	73.72750402	20.19588332	-123
8.79006375	982488.141	73.72712443	20.19627134	-123
4.52292024	982497.2425	73.72694729	20.19617434	-123
3.60168492	982495.4111	73.72709069	20.19636624	-123
20.60939445	982403.832	73.72805232	20.19516843	-159
5.699496701	982486.0638	73.72664362	20.19522537	-123
8.986352705	982537.0888	73.7258507	20.19557121	-123
10.22060817	982508.2883	73.72623873	20.19534135	-123
16.58940947	982454.4583	73.72723409	20.19541094	-123
3.853917415	982422.6108	73.72812823	20.19570829	-159
4.793251174	982534.9486	73.72541207	20.19461592	-123
3.264050806	982539.8936	73.72533615	20.19462857	-123
7.832640453	982569.1744	73.72489751	20.19493435	-123
5.578064221	982575.7666	73.72478785	20.19490904	-123
2.827353868	982593.6205	73.72451792	20.19500394	-123
3.568757432	982601.336	73.72423112	20.19476564	-123
3.785915636	982531.148	73.72548798	20.19461592	-123
3.801163731	982527.5501	73.72553016	20.19455265	-123
4.916058921	982537.5916	73.72540363	20.19468551	-123
8.984699079	982532.203	73.72560608	20.19497231	-123
3.563217847	982541.7002	73.72542894	20.19487319	-123
6.420449481	982543.3063	73.72531928	20.19478251	-123
6.025886573	982517.5337	73.72590975	20.19497442	-123
3.610430068	982523.1199	73.72583383	20.19496176	-123
6.116237731	982522.3997	73.72579165	20.19490061	-123
3.027938474	982519.5569	73.72586757	20.19490061	-123
2.733346804	982518.724	73.72596036	20.1950419	-123
2.910329827	982513.1852	73.72586757	20.19466442	-123
3.244597468	982514.4981	73.72598567	20.19491537	-123
3.63205562	982514.9703	73.72600254	20.19497863	-123
6.333870128	982568.038	73.72511683	20.19528863	-123
4.362298704	982566.7933	73.72511683	20.19517686	-123
15.77223258	982442.2834	73.72643274	20.19338647	-123
5.518367197	982481.6259	73.72604471	20.1938947	-123
4.002776301	982485.7923	73.72604471	20.19402334	-123
2.558678223	982488.8549	73.72601941	20.1940634	-123
3.009046243	982515.4678	73.72563982	20.19431224	-123
2.788922377	982517.0763	73.72558077	20.19424898	-123
4.714043127	982476.4206	73.72598567	20.1935615	-123
4.111836566	982513.4597	73.72531928	20.19361633	-123
2.559706938	982516.5858	73.72536989	20.19381878	-123
3.341940783	982529.7356	73.72544581	20.19443877	-123
2.810868899	982535.0071	73.72532771	20.19441769	-123
4.679167666	982445.5821	73.72661831	20.19366905	-123
7.651184693	982481.9358	73.72592662	20.19369225	-123
3.647260348	982423.4914	73.72672797	20.19304695	-123
10.35951263	982414.9324	73.72675328	20.19292253	-123
4.673831967	982412.4255	73.72680389	20.19281076	-123
7.35275436	982515.7327	73.72500717	20.19319457	-123
4.933621238	982514.3889	73.72483003	20.19274117	-123
43.00156209	982219.7281	73.7323965	20.19726671	-137
17.67157116	982472.2376	73.7284319	20.1983886	-137
8.595183249	982466.3745	73.72850782	20.19813344	-137
16.6009247	982451.2668	73.72887898	20.19840126	-137
12.91519714	982469.3797	73.72861748	20.19851513	-137
10.12755206	982400.9426	73.72982373	20.19825997	-137
12.59358137	982403.6077	73.72979842	20.19835275	-137
6.068829692	982409.6962	73.72967189	20.19824099	-137
10.59013919	982418.32	73.72957911	20.19838228	-137
4.086106832	982417.6751	73.72954536	20.19822201	-137
7.494436955	982433.9708	73.729267	20.19837173	-137
4.671113913	982428.6883	73.72923326	20.19806385	-137
4.81246713	982427.3313	73.72907299	20.19769691	-137
6.192176371	982437.6085	73.72893802	20.19782766	-137
4.944066443	982444.9037	73.72887054	20.19794997	-137
3.214384259	982447.6417	73.72878619	20.19787405	-137
3.916046093	982450.0289	73.72872714	20.19786562	-137
2.97081504	982455.1086	73.72881149	20.19817983	-137
5.906165241	982427.3904	73.72898863	20.19756405	-137
3.180897838	982446.4625	73.72874401	20.1977412	-137
9.435972489	982417.6502	73.72923326	20.19769902	-137
6.399256718	982489.3183	73.7274028	20.19678801	-103
6.535206145	982505.5729	73.72721722	20.19700522	-103
6.209164292	982448.8905	73.72790048	20.19627978	-159
21.03233625	982475.8631	73.72953693	20.20051852	-137
8.548390111	982489.4554	73.72906455	20.20001873	-137
48.69395458	982563.626	73.72768116	20.2007062	-137
6.42585399	982541.5015	73.72787517	20.1995822	-137
26.55420162	982637.0986	73.72678702	20.20111321	-103
6.482739947	982636.0936	73.72660988	20.20061552	-103
7.565311918	982638.4824	73.72639056	20.2002992	-103
11.03821319	982537.2667	73.72861748	20.20091498	-137
9.671990481	982598.7427	73.72629777	20.19869649	-103
8.985373191	982605.0305	73.7261375	20.19862479	-103
10.54716252	982580.6584	73.72649178	20.19845609	-103
10.95603427	982559.3671	73.72675328	20.19818827	-103
11.95363272	982607.497	73.72561451	20.19776861	-103
6.567533422	982626.4076	73.72526867	20.19771378	-103
7.712135941	982623.0116	73.72580853	20.19861425	-103
2.356152555	982621.8867	73.72574104	20.19836752	-103
3.741299634	982584.8969	73.72589288	20.19733419	-103
7.196023843	982538.3302	73.72710756	20.19800058	-103
4.457862761	982549.981	73.7269726	20.19814609	-103
5.231171409	982554.1996	73.72693886	20.1982431	-103
3.277353472	982544.6195	73.72700634	20.19799425	-103
23.74791367	982361.8494	73.730701	20.19878506	-137
17.50456208	982349.5684	73.73092875	20.19869017	-137
18.33486751	982339.3454	73.73102154	20.19846663	-137
15.57504758	982326.7869	73.73101311	20.19795419	-137
8.359126721	982336.1565	73.73149392	20.19908663	-137
14.29611835	982296.1794	73.73200004	20.19873445	-137
17.68752631	982246.3234	73.73279296	20.1984603	-137
15.48728638	982267.322	73.73250616	20.19859949	-137
13.84094274	982392.0114	73.73069257	20.19968342	-137
4.669236161	982444.9166	73.73003461	20.20019376	-137
9.319290719	982466.5705	73.72958754	20.20015158	-137
6.972648938	982451.2041	73.72972251	20.19982471	-137
8.10522834	982459.2215	73.72962128	20.19997022	-137
8.164010163	982446.4481	73.72966346	20.19957376	-137
35.00455545	982169.7503	73.73398233	20.19830214	-137
16.86367223	982166.5572	73.73408356	20.19800902	-137
49.40745875	982087.8339	73.73455593	20.19672474	-137
22.55433925	982138.1782	73.734286	20.19748181	-137
40.91026724	982135.67	73.7345728	20.19823044	-137
33.67655574	982138.5889	73.73437879	20.19780868	-137
9.246851848	982180.5828	73.73343404	20.19713807	-137
4.518865815	982183.6408	73.73331594	20.19693773	-137
3.943205544	982182.463	73.73331594	20.19687658	-137
4.256373818	982178.331	73.73339186	20.19688501	-137
6.313477409	982180.9218	73.73352683	20.19727725	-137
7.255150911	982138.0352	73.73400764	20.19665093	-137
28.68037536	981947.321	73.73842774	20.19860792	-168
65.06106544	981978.203	73.73758421	20.19888629	-168
8.767761947	982051.4555	73.73707809	20.19939873	-168
10.1260194	982040.6128	73.73722149	20.19930383	-168
10.78710881	982057.6193	73.73705278	20.19962016	-168
10.09587377	982058.2821	73.7369853	20.19947887	-168
9.212670532	982072.2087	73.73681659	20.19964336	-168
14.6706396	982089.2561	73.73652136	20.19975934	-168
8.21087543	982104.8154	73.73632735	20.199869	-168
2.826835793	982246.9469	73.73309663	20.19880404	-137
4.603083215	982249.3372	73.73320629	20.19908241	-137
7.183120786	982237.7164	73.7332822	20.19887153	-137
4.901619517	982227.1113	73.73365336	20.19912248	-137
3.684211527	982233.5681	73.73355213	20.1992005	-137
2.536656053	982231.5832	73.73349309	20.19898962	-137
3.189004143	982235.6635	73.7334256	20.19900016	-137
3.040155388	982262.042	73.7328267	20.19883568	-137
3.282881701	982267.0179	73.73269173	20.19875554	-137
15.05337525	982313.1202	73.73218561	20.1996539	-137
8.503741775	982312.6259	73.73202534	20.19916676	-137
8.794683248	982338.2701	73.7318229	20.19979941	-137
16.79369522	982497.1999	73.72962972	20.20152232	-137
6.822501895	982461.498	73.72914047	20.19910771	-137
21.25166981	982657.0031	73.72703164	20.20239537	-103
39.97631881	982667.7201	73.72694729	20.20305122	-103
18.32101059	982659.2051	73.72788361	20.204074	-137
8.003221989	982654.8549	73.7276896	20.20342026	-137
9.718830763	982670.6549	73.7274028	20.20341183	-103
26.38016068	982676.5579	73.72732688	20.20385679	-103
27.07039202	982487.7267	73.73185664	20.20544895	-119
19.14975041	982490.9081	73.73162888	20.20517902	-119
17.89055597	982498.8967	73.73146018	20.20500821	-119
6.037136606	982564.3876	73.73114807	20.20668051	-119
4.433448564	982569.3243	73.73099624	20.20653289	-119
4.54935033	982541.8008	73.73111433	20.20576106	-119
5.13870249	982546.4215	73.73099624	20.20573786	-119
4.312198021	982549.3579	73.73093719	20.20570834	-119
5.716660943	982566.9118	73.73095406	20.20637051	-119
5.55383625	982570.9494	73.73090345	20.20642534	-119
9.668975798	982553.0118	73.73114807	20.20634731	-119
3.841937908	982544.7227	73.73135895	20.20632833	-119
3.046642861	982545.7503	73.73132521	20.20629037	-119
14.29109995	982585.9381	73.73060821	20.20658772	-119
6.97615397	982600.0891	73.73049012	20.20667418	-119
3.367741906	982604.0794	73.73024549	20.20635153	-119
8.356860534	982625.5121	73.73011053	20.20695676	-119
10.22357457	982677.717	73.729267	20.20725833	-119
4.918851989	982665.5782	73.72924169	20.20669949	-119
5.636351166	982681.5461	73.7290055	20.20682391	-119
6.575702129	982687.296	73.7288621	20.20677751	-119
10.03601405	982730.1161	73.7284066	20.20747764	-119
6.462350364	982708.687	73.72887898	20.2076105	-119
4.801194597	982660.2902	73.72952006	20.20703479	-119
4.403671242	982666.1082	73.72947788	20.20715921	-119
26.25268801	982400.9754	73.73391485	20.20628827	-119
4.792473618	982383.1123	73.73410886	20.20572943	-119
13.99709088	982365.6015	73.73448002	20.20594453	-119
4.644503768	982373.8671	73.73437036	20.20587915	-119
5.343086238	982390.8274	73.7341173	20.20602466	-119
14.35575383	982416.1907	73.73360274	20.20615752	-119
4.962368485	982432.159	73.73344247	20.20623133	-119
5.002283743	982439.9483	73.73332438	20.20628194	-119
3.153587363	982384.7602	73.73415104	20.20583698	-119
4.447991278	982391.028	73.73418478	20.20614697	-119
2.603883043	982386.2912	73.73431131	20.20618493	-119
8.6672478	982368.4688	73.73476682	20.20647806	-119
9.869794429	982377.0392	73.73464872	20.20657085	-119
9.084810314	982389.5759	73.73444628	20.20666785	-119
19.90746269	982399.5983	73.73421852	20.20681125	-119
17.44473541	982344.7153	73.73523919	20.20668262	-119
14.19306666	982365.0067	73.73502831	20.20693778	-119
7.519111915	982441.2762	73.73386424	20.20743125	-119
7.55663519	982460.1415	73.73344247	20.20730894	-119
4.924758099	982360.2663	73.73536572	20.20729207	-119
6.23717315	982357.8623	73.73533198	20.2071318	-119
11.1031346	982358.5037	73.73543321	20.20740383	-119
6.331857897	982367.4615	73.73518858	20.20723091	-119
6.72105984	982361.9178	73.73522232	20.2071318	-119
9.508333006	982378.2445	73.73478369	20.2069188	-119
7.422784196	982366.0415	73.73486804	20.20660037	-119
3.933775054	982341.5566	73.73546695	20.20676275	-150
5.460609272	982414.8521	73.73446315	20.20754934	-119
3.64951472	982426.7941	73.7338305	20.20675853	-119
2.364403783	982430.7083	73.73377989	20.20679017	-119
19.20743416	982137.7281	73.73883263	20.2059382	-150
16.09681721	982141.8445	73.73889168	20.20626718	-150
15.45967745	982153.5076	73.73864706	20.20622711	-150
8.274796989	982147.0192	73.73895916	20.20645275	-150
13.19099319	982148.7744	73.73895916	20.20660881	-150
13.14827507	982147.2114	73.73864706	20.20592133	-150
8.830507651	982148.3821	73.73868923	20.20603521	-150
7.934474795	982163.6783	73.73847835	20.20611534	-150
8.003221989	982116.0311	73.73902664	20.20547426	-150
4.592168803	982125.8706	73.73938093	20.20641058	-150
5.369971729	982137.567	73.73872297	20.20561977	-150
17.87438104	982644.2182	73.72804388	20.20385257	-137
20.81538796	982678.9071	73.72808606	20.205198	-119
5.222829482	982378.9495	73.73180603	20.20118491	-137
4.257199091	982386.5273	73.73164575	20.20112164	-137
4.406955132	982384.688	73.73164575	20.20105416	-137
2.900148496	982396.948	73.73158671	20.2013494	-137
7.708478386	982354.3981	73.73180603	20.20031185	-137
7.199412797	982368.1692	73.73164575	20.20052063	-137
17.82615284	982388.0147	73.73135895	20.20083695	-137
7.812484151	982414.851	73.73095406	20.20091287	-137
15.5390558	982403.0267	73.73114807	20.20094239	-137
3.675252244	982417.867	73.7311059	20.20119967	-137
6.707481547	982455.7756	73.73061665	20.2017332	-137
9.518309679	982446.5055	73.73049855	20.20122076	-137
4.658577605	982462.6672	73.73031298	20.20136627	-137
5.192233709	982431.7384	73.73078535	20.2011364	-137
5.10345864	982445.5673	73.73014427	20.20042573	-137
6.159152725	982436.5884	73.73031298	20.20039621	-137
4.836631642	982446.1651	73.73029611	20.20074416	-137
5.013330167	982415.4601	73.73087814	20.20073784	-137
4.14714636	982419.0472	73.7308444	20.20079056	-137
13.939599	982328.33	73.7324218	20.20067246	-137
7.881138058	982593.2815	73.72782456	20.20140001	-137
4.812153853	982626.6677	73.72758837	20.20210225	-103
6.75920686	982629.0263	73.7275715	20.20219925	-103
19.13261828	982638.2781	73.72698103	20.20168892	-103
16.1485803	982658.7017	73.72679546	20.20198837	-103
5.399824409	982676.7933	73.72644961	20.20178592	-103
7.719117177	982569.0614	73.72849939	20.20181966	-137
4.459766273	982592.9026	73.72811136	20.20185762	-137
16.92414752	982492.903	73.72914047	20.20042573	-137
18.59299391	734021.6181	77.17302139	17.70723081	-2063
14.49624952	734057.8353	77.17250684	17.70742904	-2063
6.81014303	734075.4578	77.17243092	17.70792461	-2063
17.6748869	733984.0756	77.17402519	17.70793094	-2063
10.92786471	734182.4094	77.17107284	17.70934596	-2069
45.22770473	734035.8897	77.17326602	17.70887147	-2063
11.08272425	734175.2801	77.17115719	17.7091878	-2069
37.65221766	734126.6019	77.17183201	17.70926582	-2069
11.6559861	734242.0111	77.16984128	17.70909079	-2069
6.271661108	734197.7318	77.1704655	17.7085678	-2069
18.19112569	733874.3366	77.17418546	17.70385669	-2058
13.08510662	733884.1649	77.17430356	17.70436069	-2058
9.263870844	733916.5864	77.17395771	17.7048647	-2063
12.2193921	733995.2691	77.17317323	17.70635564	-2063
29.40066821	732741.4694	77.20394521	17.72288884	-1964
46.07958752	733131.4507	77.19286966	17.71480149	-2016
68.56760417	733203.1832	77.18968111	17.71150329	-2003
17.51009844	733036.7355	77.19498692	17.71510516	-2016
11.04259882	733029.6354	77.19507971	17.7149702	-2016
21.18210184	732980.443	77.19621847	17.71565556	-1983
14.64819284	733002.7744	77.19604977	17.71602461	-1983
11.76428874	733176.2427	77.19292871	17.71623971	-2016
10.70002037	733207.3218	77.19258286	17.71668678	-2016
20.22030846	733610.0949	77.18424034	17.71503346	-2052
36.30002619	733566.6564	77.18488143	17.71496176	-2052
14.04822333	733560.8994	77.18507544	17.71474033	-2052
22.95980784	733399.0185	77.18697338	17.71247124	-2019
27.40763406	733425.8093	77.18651788	17.71261886	-2019
23.59001848	733938.6516	77.17723061	17.71314395	-2050
43.5029229	734010.7606	77.17600749	17.71385463	-2050
19.18869443	733890.3307	77.18092527	17.71910982	-2052
37.09352568	733510.2397	77.18821337	17.72001029	-2016
21.89312847	733543.2097	77.18763977	17.71974036	-2052
13.56049012	733537.0374	77.18773256	17.71949574	-2052
12.01137058	733527.6503	77.18787596	17.71940084	-2052
49.40878298	733440.4978	77.1893437	17.71980152	-2016
18.88634991	733613.0053	77.18548877	17.71770323	-2052
15.17001994	733604.6593	77.18566591	17.71766106	-2052
21.53885406	733608.4145	77.18678781	17.72048056	-2032
12.17170087	733594.4936	77.18708304	17.7203962	-2052
19.56640682	733703.1333	77.18478864	17.71989852	-2052
15.83592354	733439.924	77.18984982	17.72022328	-2016
12.66535561	733169.5675	77.19453141	17.71944302	-2016
12.69157692	733115.81	77.19578827	17.72000818	-1983
50.04546793	733908.8896	77.18063847	17.71976777	-2052
10.69424249	733871.2865	77.18168445	17.71978043	-2052
10.65704676	734028.8958	77.17871522	17.71974458	-2050
27.93022853	734016.6976	77.17899359	17.71998709	-2050
12.02960856	733883.8228	77.18139765	17.71974669	-2052
6.204941436	734009.463	77.17939005	17.72031185	-2050
7.336446085	734000.1071	77.17958406	17.72037512	-2050
16.02119098	734041.3332	77.17612558	17.71472346	-2050
14.18630992	733981.3302	77.17773673	17.71571883	-2050
7.698046963	734200.5113	77.17367091	17.71561971	-2050
10.38886433	734208.2233	77.17360343	17.71583692	-2050
14.60310524	733996.7157	77.17351908	17.70722659	-2063
15.58365294	733903.003	77.17405893	17.70462641	-2058
27.57822694	734092.7711	77.17237187	17.70884195	-2063
11.24546825	734020.5727	77.1768932	17.7154489	-2050
10.04127292	733978.6514	77.17679197	17.71353619	-2050
4.540299947	734222.5656	77.17399145	17.71718025	-2050
6.953401874	734028.9577	77.17901046	17.72028444	-2050
6.729229839	734032.8725	77.17890923	17.72021906	-2050
22.18238335	734515.661	77.17283582	17.72673955	-2024
12.52498001	733996.1881	77.18165071	17.72475726	-2032
9.644023542	734006.0945	77.18153261	17.72487957	-2032
50.47117183	733550.1017	77.18873636	17.72257884	-2007
13.59977404	733563.5044	77.1890569	17.72339285	-2007
9.217768052	733484.9446	77.18911595	17.72032661	-2016
22.29393201	733473.3379	77.18913282	17.7200841	-2016
15.67689511	733054.8883	77.19480134	17.71546788	-2016
9.485829449	733086.4973	77.19394094	17.71474666	-2016
23.26064503	732985.8	77.19571236	17.71469816	-2016
16.99064878	733041.2926	77.19507971	17.71547631	-2016
11.20381433	732667.762	77.20093381	17.71305327	-1983
22.71410927	732640.326	77.20112782	17.71270743	-1983
14.0301864	732649.4346	77.20117843	17.71295838	-1983
9.622676993	732511.6131	77.20289923	17.71094234	-1987
4.551675729	732502.4783	77.20298359	17.71073567	-1987
6.105449731	732466.8383	77.20348127	17.71037296	-1987
10.67570428	732470.9031	77.20339692	17.71045731	-1987
23.03998444	732864.752	77.20345596	17.72653921	-1985
29.2587017	732826.8877	77.20327882	17.7247678	-1985
42.40125411	733041.257	77.19744159	17.72119123	-1985
9.207865955	733026.2069	77.19793928	17.72096348	-1985
10.23554979	733029.7422	77.19793084	17.72110477	-1985
15.69601717	732937.6135	77.19897682	17.71976356	-1983
40.60853584	734103.136	77.17276833	17.71034765	-2063
7.738336617	734271.3504	77.17116563	17.71306593	-2052
22.63736063	734539.9679	77.17048237	17.72268428	-2029
27.57965506	734432.0536	77.17502899	17.72810607	-2024
20.13256017	734730.4592	77.16941952	17.72796478	-2029
11.55560109	734720.5204	77.16986659	17.72836967	-2007
17.55103534	734936.9403	77.16651777	17.72997871	-2007
25.17300252	734917.079	77.16689736	17.73019381	-2007
26.80827389	734948.0478	77.16609601	17.72964551	-2007
15.081157	734973.4115	77.16567424	17.72955062	-2007
27.26019341	734956.8895	77.16580921	17.72933762	-2007
14.57035518	734944.8839	77.16651777	17.73025075	-2007
24.69410419	734800.1062	77.16400405	17.71901703	-2055
9.468858196	734817.0917	77.16337984	17.71820513	-2055
8.012747794	734780.5396	77.1647801	17.71974669	-2052
13.75311622	734779.0675	77.16466201	17.71952948	-2052
10.57177339	734845.4159	77.16573329	17.72447889	-2029
15.38110846	734412.5214	77.17754271	17.73268433	-1992
8.393888723	734436.8115	77.17709564	17.7325346	-1992
7.265758637	734443.679	77.17695224	17.7324861	-1992
8.073955467	734392.5708	77.1780657	17.73284249	-1992
8.229507427	734397.0492	77.17801509	17.73292263	-1992
14.64775135	734403.1741	77.1777789	17.73281719	-1992
11.83985157	734335.1638	77.18003956	17.73485009	-1992
48.1844616	736900.6449	77.13895121	17.74958235	-2000
37.86984998	736887.2274	77.13933079	17.74955283	-2000
14.12506619	736860.7801	77.13985378	17.74955915	-2000
9.17081051	736867.2929	77.13971038	17.74944317	-2000
23.83700183	736938.22	77.13844509	17.74971099	-2000
22.33617691	736925.9362	77.13886685	17.75006949	-2000
40.82004087	737173.9605	77.13412621	17.75019391	-2000
8.810383689	737211.623	77.13358635	17.74997881	-2000
5.628000328	737209.3357	77.13368758	17.75008636	-2000
33.27668636	737167.152	77.13529872	17.75224369	-2003
19.63515883	737202.4951	77.13580484	17.75454442	-2003
15.65386074	737244.7176	77.13561083	17.75582447	-2003
13.34796071	737218.5593	77.13583858	17.75524455	-2003
11.52467298	737222.3895	77.13585545	17.75540482	-2003
16.34549625	737216.2216	77.13572892	17.75495353	-2003
8.951468595	737224.5301	77.13569518	17.75508006	-2003
48.330095	737099.6399	77.13743285	17.75401721	-2003
27.81465937	737081.9887	77.13782931	17.75414585	-2003
14.53203695	737081.0942	77.13773652	17.75379157	-2003
31.12345191	737096.8242	77.13807393	17.75524244	-2003
28.88249343	737099.5379	77.13773652	17.75456551	-2003
11.68268396	737096.598	77.13798958	17.75492401	-2003
18.90770415	736998.0511	77.14152397	17.7588169	-2012
21.98104167	736993.4067	77.14173486	17.75906785	-2012
32.49669975	737133.4874	77.13813298	17.7570497	-2003
15.9681306	737173.6702	77.13748346	17.75704338	-2003
19.8685612	737265.0811	77.13553491	17.75645501	-2003
19.54521217	737095.6719	77.1409082	17.76137701	-2022
14.09788478	737099.3668	77.14100098	17.76160266	-2022
14.20194435	737091.7702	77.14116969	17.76167014	-2017
11.93520697	737081.9116	77.14144806	17.76182197	-2017
11.72426524	737110.312	77.14084071	17.76162585	-2022
9.540065442	737108.1986	77.14096724	17.76175871	-2022
16.09006344	737175.9434	77.13790523	17.75800078	-2003
13.55549942	737063.75	77.13189086	17.7404912	-2024
12.41826775	737122.7508	77.13134256	17.74169956	-2024
29.30346289	737136.0805	77.13103046	17.74179868	-2024
20.62448123	737087.2861	77.13184868	17.74154351	-2024
20.16163607	737064.7095	77.13210174	17.74118712	-2024
14.67561497	737143.1556	77.13088706	17.74151188	-2024
11.77639187	737016.2363	77.13502036	17.74529722	-2000
9.417875668	737015.4205	77.13496974	17.74515382	-2000
21.69392297	736993.7162	77.1353409	17.74535837	-2000
22.21909715	736941.6312	77.13652184	17.74564517	-2000
25.91289345	736946.1359	77.13661463	17.74618292	-2000
13.76418736	736953.9383	77.13642905	17.74593197	-2000
31.18006266	736915.4523	77.13914522	17.7503584	-2000
108.4362301	737429.6485	77.12431596	17.74007787	-2026
45.25822511	737321.081	77.12634886	17.73904666	-2024
55.58679122	737516.1609	77.12316876	17.74052705	-2026
19.70602736	737506.5292	77.12203842	17.73713606	-2026
17.81524896	737365.7358	77.12490643	17.73757681	-2026
13.8840284	737704.9436	77.11922103	17.7388653	-2026
11.89938682	737539.631	77.12266264	17.73963713	-2026
11.97449718	737397.6229	77.12547159	17.73998298	-2026
5.191889702	737393.7041	77.12557282	17.73996189	-2024
6.155981699	737404.5233	77.12542942	17.74008631	-2026
14.37342647	737486.3775	77.12426534	17.74093406	-2026
13.34036169	737274.8574	77.13023754	17.74542796	-1913
31.73491155	736888.489	77.14555605	17.76337407	-2017
36.3528885	737487.4135	77.13633626	17.76751791	-2051
33.4614232	737496.9278	77.13584701	17.76682411	-2022
31.17455091	737460.7714	77.13650497	17.76672499	-2022
38.59864219	737353.2532	77.13804863	17.76563262	-2022
32.60993627	737405.3133	77.13811611	17.76805145	-2051
6.364027399	737405.881	77.13823421	17.7677773	-2051
18.51769523	737394.9812	77.1383523	17.76769294	-2051
27.02193145	737372.4203	77.13858005	17.76758118	-2051
26.55670674	737380.2983	77.13944045	17.76962463	-2051
11.97090031	737313.5172	77.13954168	17.76697805	-2022
22.73873618	737312.643	77.1396429	17.76739138	-2051
15.62544215	737252.6138	77.14059609	17.7668705	-2022
8.712685256	737245.7793	77.14072262	17.76672499	-2022
18.58291809	737303.7259	77.13981161	17.76716996	-2022
8.945863201	737444.1797	77.13798115	17.76877055	-2051
7.04691387	737473.2887	77.13716292	17.76815689	-2051
12.02003015	737277.115	77.1400478	17.76663221	-2022
8.723073574	737264.6812	77.14034303	17.76672499	-2022
4.155473726	737266.6025	77.14038521	17.76677982	-2022
10.0696143	737248.0785	77.14089133	17.76722057	-2022
4.875226716	737303.5214	77.1400478	17.7675158	-2051
5.924029139	737308.1876	77.13997188	17.7675622	-2051
4.075251636	737310.1157	77.13997188	17.76762757	-2051
37.17563156	737136.8389	77.1426543	17.76692111	-2017
14.96742155	737195.7974	77.14218193	17.76796287	-2030
15.13399008	737186.4429	77.14235063	17.76803036	-2030
9.437291854	737211.3105	77.14186139	17.76780893	-2030
11.23726353	737295.1991	77.14052017	17.76829396	-2051
10.30192284	737301.3206	77.1403599	17.76814845	-2051
60.83511681	737108.2782	77.14250247	17.76625894	-2017
8.989675166	737003.9021	77.1444932	17.7651961	-2017
6.876640113	737014.634	77.14427388	17.76510331	-2017
20.25411811	737017.4775	77.14407143	17.76493882	-2017
12.40601459	737137.6947	77.14336287	17.76820539	-2030
16.38639107	737124.7112	77.14364123	17.76825178	-2030
14.48456789	737101.1183	77.14359906	17.76717628	-2017
15.54759385	737221.8557	77.14223254	17.76919654	-2030
23.40164429	737084.4664	77.14281457	17.7650063	-2017
15.77213505	737196.9293	77.13904399	17.76132851	-2022
11.22272497	737199.1377	77.13958385	17.76246095	-2022
9.875402173	737142.0505	77.14138901	17.764051	-2017
10.70357126	737140.2645	77.1414818	17.76415644	-2017
8.612588959	737133.2478	77.14154084	17.76399406	-2017
10.34625233	737133.6525	77.14143962	17.76387175	-2017
13.89525132	737236.7538	77.13954168	17.76390971	-2022
10.06502975	737216.3811	77.13966821	17.76331081	-2022
11.30022296	737216.1808	77.139761	17.7635491	-2022
19.15311062	736882.0547	77.14658515	17.76496834	-2017
9.479541055	736895.9925	77.146214	17.76458664	-2017
11.48180307	736870.7337	77.14672012	17.76464358	-2017
11.14840099	736836.4194	77.14682134	17.76354699	-2017
15.84148902	736850.5847	77.14684665	17.76420706	-2017
23.37808809	736864.1233	77.14656828	17.76432515	-2017
26.18061358	736848.7124	77.14704066	17.76473004	-2017
14.46326023	736882.9068	77.14675386	17.76529521	-2017
16.13660334	737239.3385	77.1419373	17.76924082	-2030
6.053314903	737377.4004	77.13965977	17.76970055	-2051
14.74915285	737096.3285	77.14323634	17.76631377	-2017
16.9615935	737102.8805	77.14292423	17.76578657	-2017
4.669883171	737113.767	77.14307607	17.76645506	-2017
11.18695847	737106.6458	77.14321947	17.76654574	-2017
5.632021586	737329.6917	77.13940671	17.76722689	-2022
5.189862863	737334.103	77.13938141	17.76732812	-2022
10.11182847	737334.9226	77.13929705	17.76727751	-2022
29.26686023	884032.2515	77.05508743	22.18092297	-757
24.3401305	883993.9643	77.05533205	22.18027556	-744
9.125114472	883990.9645	77.05574538	22.1804759	-744
18.82116128	883967.5872	77.05591409	22.18015325	-744
45.59728715	884813.0828	77.04288998	22.18726421	-760
20.03381775	884827.527	77.04337923	22.18786734	-760
16.38704016	884846.0383	77.04234169	22.18709551	-760
18.6719812	884829.5163	77.04258631	22.18690571	-760
11.1772169	884876.8024	77.04161625	22.18696265	-760
13.83834503	884889.4579	77.04176809	22.18746455	-760
14.80345594	884890.1544	77.04162469	22.18726421	-760
19.30137382	884892.0961	77.04114387	22.18685088	-760
25.36624691	884909.6462	77.04044374	22.18654932	-760
22.83643722	884859.018	77.04049436	22.18534307	-760
33.72622185	884948.4765	77.03928811	22.18629204	-762
33.03264107	884804.4629	77.04349732	22.18746455	-760
21.03763608	884790.5696	77.04361542	22.1871419	-760
17.80632087	884871.4183	77.04229951	22.18768809	-760
22.3544338	884870.9135	77.04206332	22.18748775	-760
16.4577775	884848.174	77.04208863	22.18685088	-760
7.935162444	884866.2945	77.04180183	22.18686143	-760
10.58021659	884875.7174	77.04180183	22.18712925	-760
46.73769724	884770.9927	77.04410467	22.18743714	-760
11.58516475	884907.7132	77.04113544	22.18717142	-760
14.53712864	884904.8575	77.04100047	22.1869985	-760
15.14223873	884792.5085	77.0419621	22.18519334	-760
16.13256824	884799.5016	77.04197053	22.18539579	-760
44.64333933	884804.0051	77.04140537	22.18512586	-760
15.73847904	884817.8784	77.04415528	22.18842617	-768
11.51545628	884797.8278	77.04461078	22.18841141	-760
57.57420812	884782.3474	77.04450112	22.18812461	-760
19.80106152	884854.6451	77.04310086	22.18817522	-760
36.55338341	884828.6317	77.04363229	22.18836713	-760
14.69843945	884765.5923	77.04510847	22.18822794	-760
26.77940558	884738.1604	77.04618819	22.18875937	-768
19.76053961	884775.8828	77.04507473	22.18851474	-768
12.03920021	884767.5982	77.04389378	22.18681714	-760
11.27799736	884799.6596	77.04333705	22.18696265	-760
12.75014721	884804.2693	77.04314304	22.18688884	-760
6.454251249	884803.7723	77.04305025	22.18669061	-760
7.396875267	884829.7805	77.04218142	22.18635953	-760
7.73828099	884850.8653	77.04197053	22.18662735	-760
15.86407558	884672.4946	77.04973101	22.19124567	-767
21.52546458	884653.0687	77.049537	22.19059616	-767
14.65027072	884665.3594	77.05016121	22.19150717	-767
8.384614475	884664.1571	77.0501106	22.19134268	-767
5.723782137	884663.9679	77.04988285	22.19106853	-767
8.054970165	884691.1807	77.04920802	22.19099262	-767
5.12183772	884698.7196	77.04935986	22.19135322	-767
27.93575837	884587.2884	77.04836449	22.18754258	-757
15.85026423	884445.9493	77.0541258	22.19050969	-767
12.62298709	884451.4233	77.0545307	22.19110649	-767
31.22198545	884459.5369	77.05356907	22.1904401	-767
15.79933025	884506.2514	77.05304609	22.19076908	-767
7.971090214	884391.8773	77.05592252	22.19109595	-764
6.975375286	884373.0805	77.05617558	22.19092091	-764
4.41087282	884393.5213	77.05598157	22.19118663	-764
3.416576088	884411.7329	77.05584661	22.19148186	-764
9.99183576	884421.4903	77.05544171	22.19135533	-764
31.89956571	884421.6238	77.05516335	22.19135955	-767
14.40146905	884280.1192	77.06007269	22.19317103	-764
20.24415233	884269.8358	77.06003052	22.19292219	-764
33.33775446	884176.6104	77.06230805	22.19336926	-764
11.27335346	884173.0829	77.06276355	22.19350423	-764
13.25364303	884181.4224	77.06277199	22.19374674	-764
49.96974034	884115.8769	77.06358178	22.19350423	-757
37.8737627	884082.8139	77.06344681	22.19219043	-757
19.99905695	884094.0502	77.06587618	22.19519972	-757
22.74390113	884099.9025	77.06608706	22.19566577	-757
18.01466839	884104.6061	77.06628951	22.19596944	-757
10.65057492	884155.3775	77.06478803	22.19540639	-757
28.26418774	883645.0467	77.0738138	22.19288001	-749
70.80817221	883440.6186	77.07875689	22.19402722	-744
53.06752663	883773.371	77.07208456	22.19459449	-749
22.39369912	882175.9224	77.08114408	22.16323414	-722
19.69255786	882127.5199	77.08116095	22.16196463	-722
16.56111059	882107.1453	77.08126217	22.1615281	-722
15.36183489	882152.2434	77.08116095	22.16252136	-722
37.64003746	882225.3867	77.0800728	22.16350829	-722
16.19739878	882272.8703	77.07741567	22.16130246	-726
19.3924258	882292.0843	77.07735663	22.16179171	-726
31.41830829	882264.025	77.07714575	22.16084063	-726
26.69437723	882212.3575	77.07784588	22.16039566	-726
15.209423	882325.0018	77.07735663	22.16253401	-726
12.17513884	882422.8998	77.07735663	22.16506671	-727
12.61371621	882236.052	77.07867253	22.16176007	-722
25.84818618	881966.4188	77.08574132	22.16323836	-722
27.62885025	882471.1942	77.07526467	22.16415781	-726
9.264802287	882507.3939	77.07486821	22.16431597	-726
19.69457542	882019.4529	77.08223223	22.16043151	-722
20.82624086	881973.6137	77.08284801	22.15994648	-722
14.17839101	882007.4296	77.08285644	22.16076049	-722
16.82016569	881992.7732	77.08278053	22.16034294	-722
36.93373729	883928.9573	77.04916585	22.1714438	-742
37.67250601	884665.4345	77.03277605	22.17138686	-750
19.1391366	884653.0521	77.03389795	22.17213339	-750
17.99338631	884624.5205	77.03514637	22.17286093	-756
29.69767872	884522.8121	77.03729738	22.17295161	-756
27.3462122	884543.8605	77.05022026	22.18860542	-767
19.4062162	884565.8048	77.05013591	22.18897869	-767
49.96039789	884692.4902	77.03904348	22.17971672	-756
24.86073857	884738.959	77.03803968	22.17931394	-756
35.55056578	883437.9672	77.08026681	22.19521027	-744
29.09364488	883531.9538	77.07918709	22.1963406	-761
12.9079771	883797.3799	77.07437053	22.19737392	-766
18.6671229	883768.3467	77.0741006	22.19639543	-766
27.53041142	884518.992	77.05087821	22.18873828	-767
12.01160838	884535.6789	77.04967197	22.18758054	-757
8.156823422	884491.143	77.05100474	22.18791373	-757
15.37619117	884533.142	77.05117345	22.18930977	-767
23.49448237	884486.0638	77.05210977	22.18928236	-767
11.59129053	884568.0501	77.0481283	22.18658939	-757
8.241197147	884624.8124	77.04800178	22.18788421	-757
31.76813494	883710.7924	77.07432835	22.19531571	-749
11.97606293	883635.8811	77.077112	22.19637645	-766
39.59146587	883671.4075	77.07532372	22.19546543	-749
25.43926354	883651.1957	77.0761082	22.19577754	-749
27.80140608	883774.3842	77.07426931	22.19672229	-766
31.39149299	884329.3391	77.0619622	22.19689522	-779
15.07675463	884151.0171	77.06400354	22.19443633	-757
16.81421945	884166.393	77.06271294	22.19327015	-764
20.24002457	884191.5382	77.06272138	22.19403354	-764
14.96263435	884222.9161	77.06378423	22.1960538	-757
12.74029933	884201.7237	77.0642566	22.19602638	-757
33.31288466	883486.2041	77.08049456	22.19661896	-761
27.67669006	883683.5722	77.07271721	22.19268178	-749
31.62128974	883697.5998	77.07286061	22.19326171	-749
21.2017362	883819.2895	77.0712326	22.19436674	-749
43.66341696	883753.8342	77.07194116	22.19379735	-749
35.61010049	883603.1805	77.07763499	22.19644393	-766
23.0341028	883540.0508	77.07759282	22.1945734	-749
13.97935353	883528.299	77.07788805	22.19447007	-749
39.502718	883503.886	77.07732289	22.19354851	-749
48.05654629	883441.3508	77.08070544	22.19598421	-744
14.9828283	883608.0955	77.07728915	22.19589985	-749
10.58739823	883614.4624	77.07738193	22.19612339	-749
23.65987506	883676.5941	77.07602385	22.19624148	-766
15.22669293	883626.8149	77.07691799	22.19593359	-749
49.50897069	883726.9837	77.06769821	22.18817944	-745
50.25963397	883756.3095	77.06859235	22.18986228	-757
87.02939687	883767.247	77.06986608	22.19228954	-757
23.76842941	883840.5884	77.06820432	22.19135955	-757
32.19371747	883733.2794	77.07143505	22.19241396	-749
46.73921377	883784.7459	77.07076022	22.1931879	-757
44.77874536	883763.558	77.06946962	22.19116132	-757
14.78639178	884150.7027	77.06553033	22.19621407	-757
25.50418881	884166.0091	77.06434939	22.19527775	-757
39.14845076	884140.7309	77.0650917	22.19572904	-757
14.19801494	884108.5473	77.06671128	22.19649454	-775
18.63593828	883694.8963	77.07838573	22.19942581	-766
19.01433803	883656.0662	77.07937266	22.19963247	-761
13.55955618	883623.6111	77.0795245	22.19890915	-761
16.56902714	883769.2058	77.07722166	22.20003526	-766
20.07416918	883766.764	77.07764343	22.20049709	-766
31.35504896	883824.8633	77.07620943	22.20041696	-766
23.94956323	810720.4314	76.54734127	19.3147738	-1584
60.69765061	810572.4054	76.55050451	19.3159674	-1575
17.9520294	810956.0949	76.54250784	19.31420442	-1584
39.76393945	810902.2904	76.54597475	19.31895982	-1584
96.68243524	810824.2896	76.54868248	19.32188266	-1555
21.529094	810894.4622	76.54864874	19.3230404	-1555
15.77360667	810948.8733	76.54776304	19.32324074	-1555
46.31583748	810944.0736	76.54721474	19.3225153	-1567
30.01775009	810974.0042	76.5464893	19.32196912	-1567
24.4806295	810950.0068	76.5467761	19.3216781	-1584
12.71956226	810960.442	76.54643869	19.32125844	-1584
11.99256445	810973.358	76.54626155	19.32138286	-1584
7.481394809	810973.9861	76.54639652	19.32155579	-1584
23.45387776	810926.594	76.54690263	19.32110872	-1584
8.468237377	810952.3521	76.54671706	19.32139341	-1584
6.394895196	810963.231	76.54659896	19.32151572	-1584
6.46501705	810961.8417	76.54656522	19.3214145	-1584
14.89228684	811003.1527	76.54589883	19.32178987	-1567
35.4007425	810876.9457	76.54923921	19.32372155	-1555
25.58349663	810861.5336	76.54928982	19.3231121	-1555
36.52102435	810947.5091	76.54821854	19.3241623	-1555
8.361219171	810944.453	76.54811732	19.32353598	-1555
10.00672655	810930.6221	76.54823541	19.32333564	-1555
13.17193328	810903.4718	76.54878371	19.32343475	-1555
24.2617617	810916.8019	76.54849691	19.3235423	-1555
20.57238162	810922.8857	76.54896085	19.3244744	-1555
9.918915892	810929.0199	76.54880058	19.32426774	-1555
17.35733248	810882.6648	76.54957663	19.32417917	-1555
6.512686169	810958.0818	76.547898	19.32362033	-1555
7.29673939	810959.0044	76.54796548	19.32377005	-1555
29.62975591	810982.2543	76.54733283	19.32379958	-1567
18.38499446	811001.6559	76.54690263	19.32357604	-1567
11.56730611	810902.1734	76.5494501	19.32451869	-1555
27.77807684	811010.2895	76.54708821	19.32433522	-1567
57.36972348	811224.9841	76.54182458	19.32266081	-1567
53.98300222	811169.3071	76.54271029	19.32241408	-1567
42.83737623	811256.7792	76.54079548	19.32182572	-1567
14.78627931	811201.6802	76.54198485	19.32170551	-1584
10.26557102	811238.9554	76.5413269	19.3217498	-1567
19.31292125	811143.4185	76.54325015	19.32201762	-1567
68.20649552	811139.0665	76.54335981	19.32340945	-1567
26.84142412	811135.0214	76.54363817	19.32245837	-1567
20.83588725	811107.5048	76.54374783	19.32169497	-1584
13.07214005	811170.7551	76.54255002	19.32155157	-1584
12.17925792	811181.1218	76.54236444	19.32163171	-1584
9.906576534	811195.1194	76.54223791	19.32178776	-1567
124.8622567	811091.8504	76.54537584	19.32564058	-1567
21.34563456	811230.194	76.54360443	19.3256216	-1567
19.56564071	811219.226	76.54339355	19.32483923	-1567
6.645664282	811228.1603	76.54416116	19.32626901	-1567
24.68914032	811264.0431	76.54397558	19.32747315	-1567
11.29963674	811422.1588	76.54004473	19.32574392	-1567
11.24145708	811387.5757	76.54108228	19.32637445	-1567
25.18008525	811457.2356	76.53961453	19.32642507	-1569
20.1550455	811480.7308	76.53909998	19.32623527	-1569
7.152589798	811345.4838	76.54152935	19.32565956	-1567
9.253908959	811356.5332	76.54136908	19.32579664	-1567
19.77112066	811330.8131	76.54223791	19.32661697	-1567
17.20452573	811352.5022	76.54188363	19.3266971	-1567
28.28418225	811147.7928	76.54580605	19.32674139	-1567
47.14070014	811000.9549	76.54869092	19.32697336	-1555
17.78890448	811221.1535	76.54509748	19.32783798	-1567
147.1630305	811347.2279	76.53818053	19.3221568	-1569
15.24292423	811507.9242	76.53649347	19.32253217	-1569
17.12968011	811484.482	76.53668748	19.32209776	-1569
27.16122994	811702.0485	76.53257949	19.32248578	-1569
34.82788178	811604.1342	76.53577647	19.3246895	-1569
16.5690444	811614.7729	76.53534627	19.32417284	-1569
19.98031894	811657.4898	76.53500886	19.32509229	-1569
42.58459705	811615.1846	76.53600422	19.32580085	-1569
23.16659188	811595.2613	76.53621511	19.32501004	-1569
19.45319013	811740.8925	76.53252044	19.32357815	-1569
16.35869325	811693.8684	76.53304343	19.32283374	-1569
15.33010084	811791.0891	76.53201433	19.32428039	-1569
13.48977827	811684.0311	76.53494138	19.32576711	-1569
14.19487873	811746.1723	76.5340388	19.32630275	-1569
12.79506237	811835.5538	76.53306874	19.32762921	-1569
15.12161827	811899.0154	76.53189623	19.32774308	-1569
23.02677541	812024.0378	76.52995611	19.32878062	-1569
14.34687261	812052.3827	76.52979584	19.32931627	-1569
8.01913614	812018.4218	76.53052971	19.32926987	-1569
18.51753139	811993.9935	76.53101052	19.32947654	-1569
12.2403705	811903.9867	76.53225051	19.32846219	-1569
14.05618656	811579.3714	76.538054	19.32766084	-1569
15.18257284	811388.1379	76.5390578	19.32285693	-1569
12.31859742	811338.6837	76.5389144	19.32096321	-1581
14.58866596	811302.0514	76.53947113	19.32072702	-1581
9.16945874	811263.8742	76.5400616	19.32035376	-1584
18.27644103	811599.9479	76.53521974	19.32346006	-1569
11.80901783	811641.2552	76.53494138	19.32423821	-1569
12.1385314	811822.0185	76.53300969	19.32705139	-1569
12.91741366	811811.5398	76.53304343	19.3267688	-1569
10.31577726	811731.9497	76.53368452	19.32513446	-1569
11.55377253	811755.7613	76.53422437	19.3269101	-1569
31.15913776	811728.8643	76.53554872	19.32861614	-1569
40.84289582	811482.9835	76.54136064	19.3304466	-1557
45.72161251	811559.27	76.54007004	19.33098646	-1557
27.48389671	811604.5272	76.53941209	19.33110877	-1562
14.4802268	811559.9479	76.54056772	19.33138292	-1557
16.57023102	811461.9229	76.54192581	19.33047401	-1557
23.1955981	811443.1449	76.54225478	19.33050143	-1557
10.03727622	811441.9099	76.54168962	19.32925933	-1567
71.4015514	811919.6408	76.53593674	19.33610247	-1562
61.00690467	811814.8322	76.53699959	19.33442384	-1562
14.3053962	811726.8024	76.53870352	19.33378698	-1562
29.11239263	811752.2586	76.5381721	19.33399364	-1562
24.13378491	811817.3263	76.53764911	19.33519356	-1562
12.79506417	811714.5547	76.53926869	19.33433527	-1562
52.49150635	811887.3755	76.53752258	19.33773048	-1554
52.93190932	811953.1265	76.53634164	19.33791606	-1554
67.95985451	812000.3162	76.53549811	19.33834415	-1554
83.51306954	811569.2933	76.5416137	19.334892	-1557
20.57792449	811676.4193	76.5403484	19.3350586	-1557
18.99421839	811822.7273	76.53807931	19.33597594	-1562
20.16713497	811778.2609	76.53898189	19.33613199	-1562
14.80654813	811888.6122	76.5369068	19.33614464	-1562
18.352019	811858.5575	76.53781781	19.33674777	-1562
19.33034946	811866.3616	76.53728639	19.33617838	-1562
14.63163825	811789.0307	76.53802026	19.33471697	-1562
36.04829334	811877.9376	76.53661157	19.33531377	-1562
10.43704274	811898.0073	76.53644286	19.33558159	-1562
8.728743779	811797.4648	76.53827332	19.33533485	-1562
12.78381778	811737.9327	76.53987603	19.33617838	-1557
17.92380449	811949.7339	76.53694898	19.33828088	-1554
16.77639875	811982.7369	76.53643442	19.33854238	-1554
25.83932345	812032.2047	76.5357596	19.33907169	-1554
15.72152741	811975.7515	76.53675497	19.33882285	-1554
10.79303894	811941.1434	76.53722734	19.3384285	-1554
17.61031362	811945.8624	76.53846733	19.34079249	-1554
9.138207799	811853.446	76.53979167	19.33985618	-1547
12.33803841	811901.2818	76.53906624	19.34030325	-1554
19.5724652	811784.8597	76.54058459	19.33897047	-1547
18.25087362	811904.7359	76.54026405	19.34258078	-1547
19.1926015	811920.8896	76.54007847	19.34285704	-1547
12.31873537	811891.7253	76.54163057	19.3444492	-1547
15.56151755	811805.4797	76.54256689	19.34315649	-1547
14.02704775	811795.788	76.54286212	19.34336526	-1547
14.22549279	811838.7022	76.54233914	19.34382077	-1547
11.22210853	811807.7754	76.542879	19.34375961	-1547
9.736687692	811774.7236	76.54357069	19.34380812	-1547
10.16583703	811782.1909	76.5433345	19.34366682	-1547
9.242967722	811870.0066	76.54165588	19.34369424	-1547
7.602819338	811763.9494	76.54325015	19.34282751	-1547
9.60858042	811764.0439	76.54334294	19.34298989	-1547
17.7797397	811737.0573	76.54458293	19.3444492	-1547
15.87041385	811543.898	76.54545176	19.33938802	-1547
16.96350475	811595.0678	76.54421177	19.3389789	-1547
12.31867284	811571.9169	76.54427082	19.33820918	-1547
16.33954553	811605.9995	76.54286212	19.33698185	-1557
20.31536927	811660.3481	76.54602536	19.34429736	-1547
42.30526925	811716.4919	76.54547707	19.3457166	-1559
34.14027182	811666.0321	76.54621094	19.34498695	-1547
21.90322271	811644.4105	76.54647243	19.34460947	-1547
23.59288802	811606.3989	76.54713039	19.34461369	-1547
14.56704438	811591.3968	76.54740032	19.34436485	-1547
47.67722168	811712.0724	76.54441422	19.34366472	-1547
18.40553113	811965.828	76.54041589	19.34494688	-1547
21.65870014	811989.0605	76.54010378	19.34524844	-1559
32.47275648	811961.8739	76.5401797	19.34465165	-1547
20.54174202	811573.298	76.54597475	19.34137453	-1547
52.25574123	811575.7719	76.54613502	19.34213582	-1547
13.22527074	811832.227	76.54064364	19.34071447	-1547
15.91963327	812178.7097	76.53493294	19.34256391	-1554
31.28854387	812160.8386	76.53565838	19.34347492	-1554
22.56867928	812118.7823	76.53710081	19.3443775	-1554
23.21680617	812344.4794	76.53353268	19.34587687	-1556
22.61797852	811835.0508	76.54581448	19.34998487	-1559
64.02374567	812077.0384	76.53997725	19.34849393	-1559
30.46956519	811765.4107	76.5460591	19.34815441	-1559
10.88067428	811769.8172	76.54637121	19.34854454	-1559
9.950315386	811923.5931	76.54415273	19.34986466	-1559
18.93874683	812015.4605	76.54425395	19.35330205	-1554
18.99808973	812008.9462	76.54423708	19.35303001	-1554
14.98131198	812004.0018	76.54416116	19.35269471	-1559
29.0714919	811992.744	76.54408524	19.35226662	-1559
18.83788172	811940.7678	76.54583135	19.35344967	-1554
5.290081103	811960.5141	76.54563734	19.35361626	-1554
7.864356909	811968.6899	76.54543489	19.35358463	-1554
7.42499654	811957.1961	76.54541802	19.35315654	-1554
10.17576036	812077.7261	76.54281151	19.35275797	-1559
11.67874047	812091.5139	76.54258376	19.35284654	-1559
36.91350526	812160.9107	76.5417571	19.35415191	-1554
18.11601212	812151.439	76.54211982	19.35416456	-1554
28.07663236	812107.9174	76.54277777	19.35389252	-1554
13.49100589	812122.6785	76.54193424	19.35280226	-1559
8.036581191	812096.3244	76.54226322	19.35239104	-1559
13.5474551	812104.6833	76.54193424	19.35210213	-1559
30.90072189	812074.5319	76.54201016	19.35161921	-1559
10.85743352	811993.4231	76.5447432	19.35323667	-1554
15.0799587	812193.3668	76.54077017	19.35320504	-1554
15.29513892	812181.2352	76.54178241	19.35456734	-1554
20.55635153	812095.1235	76.54502156	19.35736576	-1554
39.9014019	812111.266	76.54298865	19.35468333	-1554
9.988138244	812080.7996	76.54356225	19.35416878	-1554
6.941061008	812212.5142	76.54109915	19.35428265	-1554
14.54389764	812231.6492	76.5356162	19.34552681	-1556
15.48647315	812315.9621	76.53459553	19.34662551	-1556
6.897446895	811902.1381	76.53896501	19.34006706	-1554
22.56792029	812005.519	76.53766598	19.3415095	-1554
18.7034469	811882.0418	76.54146186	19.34394308	-1547
26.7661545	811787.9962	76.54328389	19.34406328	-1547
22.03817397	811777.6899	76.54317423	19.34341166	-1547
14.84142485	811773.7595	76.54314049	19.34312696	-1547
15.49894643	811344.3649	76.54814262	19.33720327	-1530
11.28878511	811317.5256	76.54815949	19.33629226	-1530
12.27000567	811587.9988	76.54379001	19.33790973	-1547
17.94655494	811835.9968	76.53853481	19.33719062	-1562
13.48141922	811910.1593	76.53675497	19.3365643	-1562
17.02429014	811802.6539	76.53269759	19.32593793	-1569
14.5128815	811626.5717	76.5343509	19.32279156	-1569
18.61333027	811570.2904	76.53536314	19.32263551	-1569
22.18432559	811430.9061	76.53469675	19.31671814	-1581
12.58133755	811431.8923	76.54044119	19.326792	-1567
12.3514471	811737.6385	76.54506374	19.34514933	-1547
19.75825473	811809.2343	76.54429613	19.34641673	-1559
8.212376113	811812.6035	76.54361287	19.34513878	-1547
20.14531962	811657.9735	76.54667488	19.34543824	-1559
12.69625991	811675.0133	76.54641339	19.34543824	-1559
17.98382923	812031.5327	76.54338511	19.35233199	-1559
4.604768969	812087.7863	76.54327545	19.3537681	-1554
11.04446324	812093.4017	76.54308988	19.35377864	-1554
10.13390089	811999.2386	76.53980855	19.34482035	-1547
29.20068719	812012.4019	76.53931086	19.34471913	-1554
8.568222164	811818.844	76.54249941	19.34337792	-1547
11.7825707	811776.796	76.540205	19.33805735	-1547
56.61304561	811299.6727	76.54033153	19.3227768	-1567
19.1933211	811503.7975	76.53683932	19.32305095	-1569
22.83064371	810632.1413	76.54951758	19.3156574	-1575
34.68268601	810576.3197	76.55021771	19.31496571	-1575
26.7870274	811583.5861	76.53167691	19.31688052	-1581
32.30865021	811463.3036	76.53527035	19.31917914	-1581
14.43111328	811468.9095	76.53853481	19.32472324	-1569
8.037631136	811509.4829	76.53806244	19.32515134	-1569
11.63482153	811550.8212	76.53747197	19.32563004	-1569
13.20944623	811640.0863	76.53554028	19.32531372	-1569
13.13292675	811673.8441	76.53526192	19.32588521	-1569
9.67883909	811765.0666	76.53318683	19.32536644	-1569
8.026412281	811770.2743	76.53254575	19.32436263	-1569
7.605728081	811784.2537	76.53292534	19.32551827	-1569
12.69625991	811752.3513	76.53379417	19.32603704	-1569
9.939298251	811715.7993	76.53400506	19.32513868	-1569
14.66986046	811679.912	76.53390383	19.32383543	-1569
15.63753916	811650.8152	76.5344943	19.32387128	-1569
7.275476598	811614.6137	76.53527035	19.32387128	-1569
85.73163123	1063459.346	72.89680387	21.52076566	-173
132.9139886	1063543.162	72.89528552	21.52192341	-173
164.6752695	1063386.698	72.89939351	21.52423257	-173
74.52539322	1063572.829	72.8963568	21.52343965	-173
47.31242606	1063577.115	72.89739434	21.52489263	-162
63.2647153	1063579.429	72.89687136	21.52451304	-162
123.2052909	1063403.109	72.89852467	21.52247803	-173
38.82214887	1063543.847	72.89666891	21.52261299	-173
22.9584184	1063548.254	72.89725094	21.52351135	-173
84.08961078	1062976.995	72.90543319	21.51896683	-167
35.02072207	1063021.899	72.90531509	21.51992635	-167
48.09616738	1062846.117	72.90886636	21.5204409	-159
65.55567723	1062881.022	72.90653821	21.51778378	-167
33.42673204	1062838.065	72.90759263	21.51770997	-159
433.0017561	1062943.322	72.90248927	21.51927683	-167
36.78195581	1063124.596	72.90455592	21.52211742	-167
42.7859896	1063072.004	72.90564407	21.52225449	-167
52.00962536	1063566.145	72.89890426	21.52720601	-162
50.68584921	1063518.428	72.89957909	21.52704363	-162
54.38412708	1063457.887	72.90055758	21.52723765	-156
26.72522711	1063417.48	72.90129989	21.5261263	-156
25.31976411	1063419.069	72.90160356	21.52657969	-156
30.39457233	1063384.582	72.90211811	21.52639833	-156
44.65391299	1063325.525	72.90221934	21.52497066	-156
32.5196337	1063307.557	72.90319783	21.52578888	-156
69.2177821	1063132.589	72.90623454	21.52565814	-156
17.3328743	1063189.008	72.90528135	21.52518787	-156
11.47160121	1063278.335	72.90422694	21.52629078	-156
67.46875777	1063031.881	72.90787943	21.52504658	-147
28.8284242	1063063.229	72.90729739	21.5247176	-156
54.93694844	1063003.767	72.90891697	21.52558433	-147
154.7553754	1063062.305	72.89885365	21.51196553	-187
103.3168362	1062947.053	72.89996711	21.50944759	-184
82.61578094	1062901.985	72.9013252	21.50981875	-184
39.52925307	1062897.262	72.90353524	21.51282171	-184
32.87387775	1062937.112	72.90254831	21.51223757	-184
19.52569533	1062929.849	72.90298695	21.51258974	-184
53.62087399	1062769.993	72.90733113	21.51522578	-184
17.59554515	1062816.563	72.90718773	21.51590271	-184
14.36225466	1062886.195	72.90579591	21.51576985	-184
13.22995607	1062895.782	72.90550067	21.51561802	-184
13.02929283	1062958.893	72.90442095	21.51589849	-184
39.85784397	1063274.997	72.89806917	21.51610726	-187
20.32928346	1063147.334	72.90090343	21.5162591	-184
22.54451423	1063112.181	72.9011818	21.51565387	-184
17.96445577	1063117.568	72.90133363	21.51603767	-184
28.85009769	1063210.653	72.89912358	21.51543666	-187
29.87242662	1063204.756	72.90004303	21.5169529	-167
18.71889282	1063188.539	72.89999242	21.51608618	-184
11.82438894	1063214.466	72.89939351	21.51583523	-187
19.84171583	1063158.061	72.90033826	21.51566441	-184
18.46083706	1063114.306	72.90088656	21.51507394	-184
8.955429546	1063175.701	72.90002616	21.51557584	-184
8.297582794	1063157.299	72.90026235	21.51534387	-184
12.81617511	1063186.962	72.89984902	21.51569815	-184
32.21737266	1063068.394	72.90083595	21.51372218	-184
81.29409306	1063223.534	72.89423111	21.50847542	-202
42.87465447	1063434.625	72.88800585	21.50389084	-202
9.021574469	1063464.133	72.88822517	21.50491784	-202
10.20679237	1063462.027	72.88817456	21.50476389	-202
9.452832468	1063396.459	72.88902652	21.50401315	-202
13.08884295	1063472.86	72.88782028	21.50452349	-202
11.50662759	1063475.982	72.88784558	21.50468165	-202
33.21124797	1063238.791	72.89304173	21.5059617	-202
17.82970534	1063330.003	72.89173426	21.50659224	-202
21.40924445	1062834.753	72.90224464	21.50815488	-203
17.63415431	1062844.197	72.90201689	21.50792502	-203
12.35375119	1062794.678	72.90303756	21.50801359	-203
11.38832583	1062787.582	72.90311348	21.50788495	-203
14.97638331	1062765.999	72.90319783	21.50733455	-203
65.58678036	1063458.727	72.89395274	21.51558849	-187
36.74544369	1063346.21	72.89790046	21.51796092	-173
19.1428349	1063381.093	72.89737747	21.51815283	-173
6.891142681	1063398.987	72.89731843	21.51836582	-173
15.13113853	1063461.758	72.89689666	21.51990104	-173
29.62983224	1063371	72.89794264	21.51881711	-173
20.10521729	1063383.042	72.89932603	21.52145736	-173
22.16011708	1063402.289	72.89910671	21.52177157	-173
27.18434187	1063381.903	72.89971405	21.52218279	-167
15.92073578	1063427.723	72.89780767	21.5202722	-173
44.86205438	1063402.174	72.89851624	21.52102926	-173
24.93041422	1063089.305	72.90488489	21.52132239	-167
24.45225727	1063100.965	72.90491863	21.5217779	-167
24.10813555	1063020.607	72.90631046	21.52138144	-167
15.88963753	1063256.334	72.9033328	21.52412924	-167
111.6849526	1063219.192	72.90383892	21.52504236	-156
110.7443435	1063068.013	72.90810718	21.52686649	-147
12.46647491	1063056.631	72.90887479	21.5268454	-147
31.7486372	1063025.212	72.90948213	21.52722921	-147
36.99450115	1063021.499	72.90969302	21.52744009	-147
24.73697619	1062984.84	72.90987859	21.52642364	-147
46.88621441	1063479.44	72.90200002	21.52981885	-156
18.87201228	1063531.642	72.90143485	21.53014993	-156
28.2384955	1063658.915	72.89951161	21.53121067	-162
35.80324033	1063672.696	72.89892957	21.5307636	-162
20.0102507	1063701.937	72.89873556	21.53113686	-162
26.13994185	1063689.722	72.89899705	21.53125074	-162
68.52496512	1063650.619	72.90012738	21.53257508	-151
125.8091987	1063486.663	72.90264954	21.5321723	-156
30.03338031	1063565.7	72.90237117	21.53287032	-151
39.71916869	1063522.338	72.90327375	21.53324358	-151
24.23695384	1063438.167	72.90481741	21.53287454	-151
12.29651714	1063599.53	72.90144329	21.53230726	-151
32.94742143	1063347.674	72.90102152	21.5234038	-167
13.95861416	1063344.492	72.90153608	21.52390359	-167
51.38761726	1063481.121	72.90023704	21.5268454	-156
35.57847844	1063836.169	72.89488062	21.52915457	-162
48.17216222	1063830.343	72.89530239	21.52974926	-162
61.43305721	1063884.915	72.89366594	21.52924314	-162
23.40218251	1063977.19	72.89221507	21.52926634	-162
37.53038642	1064028.203	72.89256092	21.5316957	-162
58.49722351	1064050.892	72.89198732	21.53176529	-162
40.86811828	1064011.904	72.89321887	21.53206475	-162
22.72448603	1063991.914	72.89299955	21.53102299	-162
19.78696612	1064010.113	72.89275493	21.53122754	-162
11.67653624	1064026.283	72.89142215	21.5293781	-165
11.9074378	1064043.096	72.89109317	21.5292811	-165
11.32445699	1064025.486	72.89135467	21.52915879	-165
67.7264728	1063998.746	72.8922235	21.53045571	-162
33.79053393	1063892.806	72.89602783	21.53322249	-153
81.64234838	1063906.579	72.89608687	21.53463962	-153
94.70752679	1064101.628	72.89117753	21.5328661	-155
49.65613185	1064201.455	72.89039304	21.53395215	-155
22.28038557	1064087.687	72.89271275	21.53383405	-153
18.54305828	1064125.618	72.89246813	21.53449412	-153
76.6343609	1064326.872	72.88574519	21.53080367	-165
21.24678039	1064305.488	72.88646219	21.5302849	-165
19.9304404	1064357.349	72.88550057	21.53040721	-165
21.00331496	1064338.143	72.88643689	21.53139414	-165
15.92862176	1064323.571	72.88649593	21.53092176	-165
25.50387157	1064278.821	72.88773592	21.53165142	-165
8.131428089	1064320.873	72.88684178	21.53129924	-165
10.27552239	1064317.185	72.88676586	21.53104829	-165
10.1698537	1064349.392	72.88662246	21.531934	-165
9.626253013	1064360.311	72.88642002	21.53194876	-165
19.65914238	1064335.328	72.8867996	21.53176951	-165
15.64848972	1064218.465	72.88659716	21.52761934	-165
20.93835223	1064229.858	72.88655498	21.52794621	-165
14.18834001	1064245.078	72.88626818	21.52784921	-165
16.51170752	1064253.693	72.88620913	21.52812546	-165
13.51765039	1064241.316	72.88674899	21.52859151	-165
7.664372482	1064237.645	72.88692613	21.52866954	-165
42.77309289	1064465.006	72.88455581	21.53283869	-155
50.24183754	1064479.341	72.88385568	21.5320057	-167
10.15519005	1064501.442	72.88399065	21.5324844	-157
23.04453271	1064524.862	72.88322304	21.53218073	-167
17.47268363	1064506.855	72.88442928	21.53353038	-155
5.824127854	1064520.961	72.88420997	21.53347555	-155
27.49289079	1064426.864	72.88509567	21.53213434	-165
31.50927493	1064358.869	72.88667307	21.53251393	-155
11.17584334	1064525.993	72.88418466	21.53363582	-155
8.067380056	1064533.39	72.8840497	21.53368222	-157
32.41187376	1064451.215	72.88457268	21.5321491	-165
23.8146965	1064506.263	72.88243855	21.53025116	-167
26.7519208	1064497.557	72.88277597	21.53055694	-167
139.0526775	1063946.5	72.88524751	21.51779222	-176
28.11528411	1063817.975	72.88857945	21.51760664	-176
18.79954651	1063783.393	72.88981944	21.51859568	-176
33.12908209	1063673.626	72.89146433	21.517885	-176
17.02689332	1063750.632	72.89034243	21.51833629	-176
27.15417878	1063673.359	72.89197044	21.51860622	-173
34.13020173	1063653.13	72.8921982	21.51832786	-173
11.07240261	1063708.556	72.89154868	21.51890357	-176
[truncated: 2,595 more rows]
